# Supplementary material for: Large scale study of multiple-molecule queries
Source: J Cheminform. 2009 Jun 4;1:7. doi: 10.1186/1758-2946-1-7 (PMC3225883; doi:10.1186/1758-2946-1-7)
Supplement: Additional file 1 — xvalranks. The CSV file contains all the ranks of cross-validated active compounds per data set per similarity method. The first entry on each line is the data set, the second entry is the similarity method, and the rest of the entries are the ranks of the actives when cross validated over the entire data set. [file 1758-2946-1-7-S1.csv]

Data set	Method	Ranks
muv-gpcr-2	MIN-RANK	24,25,26,30,54,55,81,138,326,408,566,802,1234,1930,2186,2447,2904,3008,3305,5904,6672,7887,8385,8804,9779,11192,11829,12441,13797,13934
muv-gpcr-2	MAX-RANK	657,2031,4002,4448,4755,4853,5099,5298,5315,5524,6776,7752,7819,7981,8977,9226,9440,9554,10029,10157,10513,10730,10854,12384,12519,13309,13376,14503,14779,14807
muv-gpcr-2	SUM-RANK	261,397,1893,2683,2756,3413,3458,4485,4959,5342,6035,7374,7705,8772,8874,9597,9608,9616,10185,10235,10590,10992,11109,11783,13029,13039,13833,14000,14590,14831
muv-gpcr-2	MAX-SIM	7,8,52,53,79,80,97,98,237,663,664,809,1878,1879,3026,3567,3568,4964,4965,4966,6726,6761,6855,8697,9403,9404,9618,9619,12471,14539
muv-gpcr-2	MIN-SIM	367,559,2073,3355,3545,4675,4718,4775,4776,5585,5781,5997,6290,6321,6344,8471,8608,8879,9518,9572,9573,9651,9652,12013,12237,13897,14275,14276,14474,14475
muv-gpcr-2	SUM-SIM	680,1059,1189,1610,2327,3399,3914,4445,4620,4773,4864,5094,5694,8036,8217,8352,8759,8820,9216,10044,10442,10673,11018,11638,12159,12556,12611,14341,14491,14814
muv-gpcr-2	NUMDEN-SIM	227,449,817,1280,2194,2772,2952,3966,4284,4487,4749,5013,6262,6429,6881,7246,8327,8466,8469,9598,9659,10486,10665,11697,11875,12042,12230,14144,14393,14795
muv-gpcr-2	BAYES	208,438,770,959,1198,1212,1293,1653,2432,3204,3533,3622,3732,4458,5071,6417,6810,7052,8643,9007,9093,9209,9621,10697,10949,11109,11206,13487,13774,13969
muv-gpcr-2	BKD	9,148,159,179,401,593,683,837,841,1056,1456,1625,1656,1763,2127,2364,2548,3664,3801,4797,5475,5552,6921,7224,7258,9695,10281,10504,10561,12289
muv-gpcr-2	ETD	53,94,158,160,161,238,244,829,948,1325,1331,1532,1567,1621,1738,1953,2198,2453,2736,3267,5475,5864,6646,7538,7937,9546,9744,10025,10557,12358
muv-gpcr-2	TPD	0,2,12,32,60,118,171,246,485,625,688,987,1297,2242,2318,2451,2616,2713,3266,3319,3384,4051,4671,5037,6253,8322,9652,10121,10757,14788
muv-gpcr-2	SUM-EH	14,17,374,503,515,616,831,1001,1046,1214,1559,2012,2551,2728,2752,3379,3547,3715,4146,6377,6461,6599,6814,7005,9263,10302,11797,12154,14708,14758
muv-gpcr-2	SUM-ET	7,8,50,51,78,79,96,97,234,614,655,810,1832,1927,3066,3707,3709,4867,4890,5372,6309,6565,7568,7898,9104,9292,9595,9664,12593,14580
muv-gpcr-2	SUM-TP	8,9,48,49,80,81,94,98,231,558,670,828,1779,1973,3082,3752,3753,4850,4891,5377,6362,6553,7421,8089,9084,9215,9520,9675,12740,14606
wom-estrogen	MIN-RANK	18,19,20,21,22,23,24,25,26,27,28,29,30,31,32,33,34,35,36,37,38,39,40,41,42,43,44,45,46,47,55,81,82,83,84,85,86,87,88,89,92,123,124,125,126,134,169,200,201,202,208,250,405,561,610,635,990,1213,1327,1342,1453,2051,2846,8021
wom-estrogen	MAX-RANK	1744,1966,3511,5038,5663,5888,6660,7135,8520,11445,16042,16043,19286,19287,22986,24124,26281,30117,32005,33883,36406,41786,44191,44981,47625,47626,48178,53805,53806,57281,58345,63042,63043,63044,70818,71293,73263,77816,83653,85824,88160,88917,89543,94693,98746,102420,102956,104591,105070,106650,106666,107382,119911,129797,134947,134948,136793,148144,149523,160723,161059,162440,165970,168520
wom-estrogen	SUM-RANK	1,15,30,44,143,155,279,315,319,403,466,572,604,625,659,726,762,831,877,1113,1171,1176,1204,1274,1279,1321,1386,1389,1390,1420,1536,1626,1764,1861,1877,1885,1913,2165,2523,2714,2953,3853,3905,4011,4046,4290,4581,5231,5256,5701,5867,6098,6408,8332,8730,9200,13028,17906,46165,63830,73070,77331,93546,160788
wom-estrogen	MAX-SIM	1,2,3,5,6,8,9,10,11,12,13,14,15,16,17,18,19,20,24,25,26,27,28,32,33,37,43,44,46,47,50,51,76,77,90,92,93,111,112,121,135,136,180,182,183,234,607,674,694,811,993,1057,1134,1217,1359,2405,2508,2935,3710,3809,5418,6683,16556,18425
wom-estrogen	MIN-SIM	605,704,1173,2727,4608,5630,7194,10159,12183,12385,13080,14737,15534,15535,15536,15537,20211,22500,22846,24122,27133,28280,29538,32351,32418,32419,33777,35131,35614,37848,41251,41889,46391,47007,54229,54230,58084,64936,70662,71983,71984,71985,73993,75811,78566,82799,88910,88911,96990,96991,101196,107280,107281,111688,120987,125034,129902,134999,142829,154208,163375,164005,166661,166662
wom-estrogen	SUM-SIM	1,2,4,5,15,31,32,49,66,69,73,75,77,81,82,87,90,95,98,113,114,121,122,128,155,168,245,247,256,271,290,292,302,326,336,350,354,368,370,384,407,437,454,548,567,572,643,652,688,712,762,962,969,979,1189,1386,1422,3022,12922,44500,51419,54920,76794,161922
wom-estrogen	NUMDEN-SIM	5,8,11,17,20,32,37,45,47,57,67,73,74,79,93,95,98,99,101,113,146,154,160,162,166,197,206,208,212,245,248,259,265,293,315,332,376,389,390,392,412,425,432,534,535,555,579,623,666,714,759,920,1056,1071,1093,1186,2054,2472,17849,52591,53172,59603,78542,161723
wom-estrogen	BAYES	0,1,3,4,18,99,106,150,191,202,253,259,310,331,343,348,390,438,615,668,985,1048,1132,1255,1367,1542,1547,1673,1739,1754,1802,2156,2158,2283,2308,2318,2332,2333,2721,3208,3987,4626,4711,5607,5794,6999,7452,7571,7804,8055,8398,8448,10614,10757,11519,13131,14069,15682,20145,21406,21968,34724,37307,55480
wom-estrogen	BKD	0,1,2,3,4,5,6,9,11,13,14,15,17,21,23,24,27,30,38,39,41,43,49,52,57,58,60,61,82,100,109,110,111,112,118,156,170,181,216,226,246,248,310,313,320,348,360,374,458,484,486,522,540,545,766,767,1381,1790,1827,1836,4232,5546,18952,21278
wom-estrogen	ETD	0,1,2,4,5,7,8,9,11,13,14,15,16,17,18,20,21,22,23,24,25,28,29,33,34,36,37,41,42,43,59,61,69,72,74,80,85,95,115,130,148,158,162,165,173,185,211,221,236,354,457,458,508,567,577,648,685,783,936,1057,1385,1483,2497,2735
wom-estrogen	TPD	3,4,7,8,9,12,14,15,18,19,22,23,24,26,28,32,33,37,40,46,51,55,56,68,73,81,88,90,91,92,104,114,117,121,138,139,166,181,184,210,225,231,290,376,382,406,412,465,593,631,669,674,781,846,861,1009,1034,1991,2030,2412,2489,3253,3447,6099
wom-estrogen	SUM-EH	1,2,3,5,24,45,70,72,89,112,120,121,126,132,206,287,344,453,513,587,638,672,796,826,1015,1041,1155,1252,1270,1272,1326,1536,1841,2108,2192,2308,2532,2589,2797,3023,3075,3142,3224,3549,3984,5440,5507,5762,7612,8619,9922,9990,11277,11570,13063,14977,19691,22443,25490,27421,27836,32313,58517,64321
wom-estrogen	SUM-ET	0,3,4,5,6,8,9,10,11,12,13,14,15,16,17,18,19,20,24,25,26,27,28,33,34,35,43,44,46,47,50,51,76,79,80,91,93,106,107,115,117,132,142,170,181,247,331,396,397,457,534,555,566,805,957,1200,1354,1361,1420,2196,3225,4399,11908,21160
wom-estrogen	SUM-TP	0,2,3,5,6,8,9,10,11,12,13,14,15,16,17,18,19,20,21,22,23,24,26,30,36,37,38,43,44,47,51,53,62,67,83,90,91,93,97,102,118,123,134,148,179,201,276,283,303,316,323,349,551,574,578,848,884,968,1231,1645,2434,3767,11830,19275
suth-steroid	MIN-RANK	12,13,14,15,16,17,18,19,20,21,26,39,40,41,42,43,46,58,73,74,75,78,113,118,164,165,166,170
suth-steroid	MAX-RANK	2,50,68,120,142,207,263,489,566,570,793,994,995,1122,1802,1921,2636,4311,5517,7098,7757,9157,9264,10687,19771,44613,101903,106370
suth-steroid	SUM-RANK	1,12,14,15,20,30,98,152,157,160,178,181,183,196,213,259,342,452,616,622,757,771,843,844,1333,1564,2154,3394
suth-steroid	MAX-SIM	6,7,10,11,12,13,14,15,16,18,19,26,30,31,32,34,38,39,40,51,80,85,96,131,144,145,180,290
suth-steroid	MIN-SIM	3,9,13,27,30,40,62,173,181,196,203,243,259,260,275,338,452,588,644,779,842,952,1791,3013,3014,6994,21692,21693
suth-steroid	SUM-SIM	2,3,4,5,7,8,11,16,18,19,21,28,31,33,35,38,42,44,54,55,72,80,93,99,335,501,591,853
suth-steroid	NUMDEN-SIM	1,3,4,5,6,7,10,13,17,18,19,23,27,29,30,32,34,37,43,47,63,68,75,94,343,482,679,985
suth-steroid	BAYES	2,3,4,5,6,7,8,10,13,15,16,18,19,20,21,22,23,26,32,40,70,146,175,216,219,290,524,542
suth-steroid	BKD	1,5,6,7,9,11,13,14,16,21,24,26,29,37,43,54,58,77,82,88,98,109,140,218,329,360,365,736
suth-steroid	ETD	8,9,10,11,12,13,14,15,16,21,26,29,31,33,36,39,40,41,42,48,72,74,77,115,117,121,138,407
suth-steroid	TPD	4,14,17,22,23,24,25,27,28,30,38,40,42,49,51,53,59,60,61,83,92,115,122,129,160,257,258,829
suth-steroid	SUM-EH	1,2,3,4,5,8,9,10,14,16,19,21,24,28,32,33,34,36,38,41,42,49,59,80,108,134,212,929
suth-steroid	SUM-ET	6,7,9,11,12,13,14,15,16,17,18,26,30,31,32,34,38,39,40,51,79,81,94,131,140,142,177,280
suth-steroid	SUM-TP	6,7,8,9,11,13,14,15,16,17,18,26,30,31,32,34,38,39,40,51,76,79,92,132,140,142,174,280
suth-dhfr	MIN-RANK	14,15,16,17,18,19,20,21,22,23,24,25,26,27,28,29,30,31,32,33,34,35,36,37,38,39,40,41,42,43,44,45,46,47,48,49,50,51,52,53,54,55,56,57,58,59,60,61,62,63,64,65,66,67,68,69,70,71,72,73,74,75,76,77,78,79,80,81,82,83,84,85,86,87,88,89,90,91,92,93,94,95,96,97,98,99,100,101,102,103,104,105,106,107,108,109,110,111,112,113,114,115,116,117,118,119,120,121,122,123,124,125,126,127,128,129,130,131,132,133,134,1…
suth-dhfr	MAX-RANK	72,129,249,258,289,297,404,408,429,430,480,517,546,596,651,723,796,813,814,815,892,893,940,991,1013,1027,1028,1029,1030,1050,1055,1056,1100,1101,1151,1152,1153,1270,1275,1276,1277,1305,1366,1367,1368,1369,1454,1520,1547,1568,1605,1643,1644,1745,1746,1747,1837,1897,1898,2051,2194,2223,2382,2420,2627,2628,2681,2731,2732,2733,2754,2850,2909,2963,3130,3131,3154,3228,3229,3230,3342,3610,3611,3685,3769…
suth-dhfr	SUM-RANK	0,1,2,3,4,5,6,7,8,9,10,11,12,13,14,16,17,18,19,20,21,22,23,24,25,26,27,28,29,30,31,32,33,34,35,36,37,38,39,40,41,42,43,44,45,46,47,48,49,50,51,52,53,54,55,56,57,58,59,60,61,62,63,64,65,66,67,68,69,70,71,72,73,75,76,77,78,79,80,81,82,83,84,85,86,88,89,90,91,92,93,94,95,96,97,98,99,100,101,102,103,104,105,106,108,109,110,111,112,113,114,115,116,117,118,119,120,121,122,123,124,125,126,127,128,129,13…
suth-dhfr	MAX-SIM	0,1,2,3,4,5,6,7,8,9,10,11,12,13,14,15,16,17,18,19,20,21,22,23,30,31,32,33,34,35,36,37,38,39,40,41,42,43,44,45,46,47,48,49,50,51,52,53,54,55,56,57,58,59,60,61,62,63,64,65,66,67,68,69,70,71,72,73,74,75,76,77,78,79,80,81,82,83,84,85,86,87,88,89,90,91,92,93,94,95,96,97,98,99,100,101,102,103,104,105,106,107,108,109,110,111,112,113,114,115,116,117,118,119,120,121,122,123,124,125,126,127,128,129,130,131…
suth-dhfr	MIN-SIM	0,4,48,69,91,92,93,94,125,126,127,128,154,155,156,157,163,165,166,211,212,213,214,215,234,274,275,276,292,350,354,420,450,451,476,525,544,545,633,634,635,644,696,728,732,816,818,819,820,821,921,922,932,938,951,985,986,1033,1034,1035,1036,1132,1160,1161,1162,1187,1220,1221,1222,1270,1271,1272,1273,1274,1275,1276,1277,1321,1322,1352,1391,1392,1416,1537,1538,1539,1540,1541,1827,1828,1829,1830,1831,1…
suth-dhfr	SUM-SIM	0,1,2,3,4,5,6,7,8,9,10,11,12,13,14,15,16,17,18,19,20,21,22,23,24,25,26,27,28,29,30,31,32,33,34,35,36,37,38,39,40,41,42,43,44,45,46,47,48,49,50,51,52,53,54,55,56,57,58,59,60,61,62,63,64,65,66,68,69,70,71,72,73,74,75,76,77,78,79,80,81,82,83,84,85,86,87,88,89,90,91,92,93,94,95,96,97,98,99,100,101,102,103,104,105,106,107,108,109,110,111,112,113,114,115,116,117,118,119,120,121,122,123,124,125,126,127,…
suth-dhfr	NUMDEN-SIM	0,1,2,3,4,5,6,7,8,9,10,11,12,13,14,15,16,17,18,19,20,21,22,23,24,25,26,27,28,29,30,31,32,33,34,35,36,37,38,39,40,41,42,43,44,45,46,47,48,49,50,51,52,53,54,55,56,57,58,59,60,61,62,63,64,65,66,67,68,69,70,71,72,73,74,75,76,77,78,79,80,82,83,84,85,86,87,88,89,90,91,92,93,94,95,96,97,98,99,100,101,102,103,104,105,106,107,108,109,110,111,112,113,114,115,116,117,118,119,120,121,122,123,124,125,126,127,…
suth-dhfr	BAYES	0,1,2,3,4,6,7,8,10,11,12,13,14,15,16,17,19,20,21,22,23,24,25,26,27,28,29,30,31,32,33,34,35,36,37,39,40,41,42,43,44,45,46,47,48,49,50,51,52,53,54,55,56,57,58,59,60,61,62,63,64,65,66,67,68,69,70,71,72,73,74,75,76,77,78,79,80,81,82,83,84,85,86,87,88,90,92,93,94,95,96,97,98,99,100,101,102,103,104,105,106,107,108,109,110,111,112,113,114,115,116,117,118,119,121,122,123,124,125,126,127,128,129,130,131,1…
suth-dhfr	BKD	0,1,2,3,4,5,6,7,8,9,10,11,12,13,14,15,16,17,18,19,20,21,22,23,24,25,26,27,28,29,30,31,32,33,34,35,36,37,38,39,41,42,43,44,45,46,47,48,49,50,51,52,53,54,55,56,57,58,59,60,61,62,63,64,65,66,67,68,69,70,71,72,74,75,76,77,78,79,80,81,82,83,84,85,86,87,88,89,90,91,92,93,94,95,96,97,98,99,100,101,103,104,105,106,107,108,109,110,111,112,113,114,115,116,117,118,119,120,121,122,123,124,125,126,127,128,129…
suth-dhfr	ETD	0,1,2,3,6,7,8,9,10,11,13,14,15,16,17,18,19,20,21,22,23,24,25,26,27,28,29,30,31,32,33,34,35,36,37,38,39,40,41,42,43,44,45,46,47,48,49,50,51,52,53,54,55,56,57,58,59,60,61,62,63,64,65,66,67,68,69,71,72,73,74,75,76,77,78,79,80,81,82,83,84,85,86,87,88,89,90,91,92,93,94,95,96,97,98,99,100,101,102,103,104,105,106,107,108,109,110,111,112,113,114,115,116,117,118,119,120,121,122,123,124,125,126,127,128,129…
suth-dhfr	TPD	0,1,2,3,4,5,6,7,8,9,10,11,12,13,14,15,17,18,19,20,21,22,23,24,25,26,27,28,29,30,32,33,34,35,36,37,38,39,41,42,43,44,45,46,47,48,49,50,51,52,53,54,55,56,57,58,59,60,61,62,63,64,65,66,67,68,69,70,71,72,73,74,75,76,77,78,79,80,81,82,83,84,85,86,87,88,89,90,91,92,93,94,95,96,97,98,99,100,101,102,103,104,105,106,107,108,109,110,111,112,113,114,115,117,118,119,120,121,122,123,124,125,126,127,128,129,13…
suth-dhfr	SUM-EH	0,1,2,3,5,6,7,8,9,10,11,12,13,14,15,16,17,18,19,20,21,22,23,24,25,26,27,28,29,30,31,32,33,34,35,36,37,38,39,40,41,42,44,45,46,47,48,49,50,51,52,53,54,55,56,57,58,59,60,61,62,63,64,65,66,68,69,70,72,73,74,76,77,78,79,80,81,82,83,84,85,86,87,88,89,90,91,92,93,94,95,96,97,98,99,100,101,102,103,104,105,106,107,108,109,110,111,112,113,114,115,116,118,119,120,121,122,123,124,125,126,127,128,129,130,131…
suth-dhfr	SUM-ET	0,1,2,3,4,5,6,7,8,9,10,11,12,13,14,15,16,17,18,19,20,21,23,26,27,29,31,32,33,34,35,36,37,38,40,41,42,43,44,45,46,47,48,49,50,51,52,53,54,55,56,57,58,59,60,61,62,63,64,65,66,67,68,69,70,71,72,73,74,75,76,77,78,79,80,81,82,83,84,85,86,87,88,89,90,91,92,93,94,95,96,97,98,99,100,101,102,103,104,105,106,107,108,109,110,111,112,113,114,115,116,117,118,119,120,121,122,123,124,125,126,127,128,129,130,131…
suth-dhfr	SUM-TP	0,1,2,3,4,5,6,7,8,9,10,11,12,13,14,15,16,17,18,19,20,21,22,23,24,25,26,27,28,29,30,31,32,33,34,35,36,37,39,40,41,42,43,44,45,46,47,48,49,50,51,52,53,54,55,56,57,58,59,60,61,62,63,64,65,66,67,68,69,70,71,72,73,74,75,76,77,78,79,80,81,82,83,84,85,86,87,88,89,90,91,92,93,94,95,96,97,98,99,100,101,102,103,104,105,106,107,108,109,110,111,112,113,114,115,116,117,118,119,120,121,122,123,124,125,126,127,…
suth-benzodiazepine	MIN-RANK	36,37,38,39,40,41,42,43,44,45,46,47,48,49,50,51,52,53,54,55,56,57,58,59,60,61,62,63,64,65,66,67,68,69,70,71,72,73,74,75,76,77,78,79,80,81,82,83,84,85,86,87,88,89,90,91,92,93,94,95,96,97,98,99,100,101,102,103,104,105,106,107,108,109,110,111,112,113,114,115,116,117,118,119,120,121,122,123,124,125,126,127,128,129,130,131,132,133,134,135,136,137,138,139,140,141,142,143,144,145,146,147,148,149,150,151…
suth-benzodiazepine	MAX-RANK	1409,1488,1517,1588,1920,2860,4531,4779,5047,5558,5613,5717,6055,6437,9342,10172,10173,10174,10452,11504,11682,11683,11968,12468,12469,12869,12997,14259,15059,15060,15061,15436,16240,16241,16825,16826,16996,17452,17578,17579,17580,17615,18233,18296,18373,18396,19364,19436,19734,19735,19736,19737,20085,20127,20128,20169,20821,21079,21252,21306,21307,22382,22383,22731,22732,22733,22734,22735,22736,…
suth-benzodiazepine	SUM-RANK	242,559,681,787,893,937,1116,1366,1422,2459,2559,2913,3396,3492,3575,3816,3866,3878,4593,4754,5062,5479,6031,6122,6597,6869,6902,7044,7255,7994,8297,8476,8796,8909,9245,9385,9482,9868,9927,9935,10157,10325,10397,10794,11285,11288,11593,12207,12240,12379,12382,12946,12960,13526,13541,13622,14159,14791,14876,15139,15708,15790,16108,16109,16110,16238,16670,16766,17047,17687,17746,17750,17959,17972,1…
suth-benzodiazepine	MAX-SIM	0,1,2,3,4,5,6,15,16,17,18,19,20,21,22,23,24,25,26,27,28,29,30,31,32,33,34,35,36,37,38,39,40,41,42,43,44,45,46,47,48,49,50,51,52,53,54,55,56,57,58,59,60,61,62,63,64,65,66,67,69,70,71,72,73,74,75,76,77,78,79,80,81,82,83,84,85,86,88,89,90,91,92,93,94,95,96,97,98,99,100,101,102,103,104,105,107,108,109,110,111,112,113,114,115,116,117,119,120,121,122,124,125,126,127,128,129,130,131,132,133,134,135,136,…
suth-benzodiazepine	MIN-SIM	281,349,359,410,606,655,689,755,1050,1064,1065,1076,1202,1325,1709,1710,1971,1987,2242,2407,2447,2448,3003,3043,3363,3565,3889,3890,3891,4285,4757,5008,5009,5797,5798,6491,6492,6493,6494,6660,6805,6806,6901,7076,7583,7584,7585,7784,7898,7966,8347,8348,8349,8792,8793,9499,9677,9804,9824,9825,9826,9827,10161,10564,11401,11710,11711,11712,11713,11714,11715,11716,11820,11858,12418,12528,12979,12980,1…
suth-benzodiazepine	SUM-SIM	0,1,2,3,4,5,6,7,8,9,10,11,12,13,14,15,16,17,18,19,20,21,23,24,25,26,27,28,29,30,31,32,33,34,35,36,37,38,39,40,41,42,43,44,45,47,48,49,50,51,52,53,54,55,56,57,58,59,60,61,63,65,66,67,68,69,70,71,72,74,76,77,78,79,81,82,84,85,86,87,88,89,90,91,93,94,95,96,97,99,100,101,102,103,104,105,106,107,108,110,111,113,114,115,116,117,118,122,125,126,127,128,130,131,132,135,138,139,140,142,145,147,148,151,154…
suth-benzodiazepine	NUMDEN-SIM	0,1,2,3,4,5,6,7,8,9,10,11,12,14,15,16,17,18,19,20,21,22,23,25,26,27,28,29,30,31,33,35,36,37,38,39,40,41,42,44,45,46,47,50,51,52,53,54,55,58,60,63,65,66,68,69,73,75,76,77,78,81,83,84,85,91,92,93,94,97,98,99,103,104,109,110,111,112,114,115,117,121,122,123,126,127,132,136,138,144,147,151,153,154,158,161,163,164,172,173,178,185,196,222,223,232,240,258,261,267,268,272,280,333,337,359,364,371,379,380,3…
suth-benzodiazepine	BAYES	10,17,19,20,28,29,33,60,73,78,85,91,94,108,112,119,123,125,126,135,138,139,140,141,145,151,152,159,162,173,189,192,194,202,215,225,239,247,250,251,272,273,279,284,288,293,297,305,311,313,315,327,330,335,354,360,385,386,392,398,399,414,426,431,452,453,462,477,480,491,493,499,519,536,551,557,569,583,586,588,608,623,641,652,658,661,696,702,713,714,715,727,738,740,763,784,820,828,834,908,925,938,949,…
suth-benzodiazepine	BKD	0,1,2,3,4,5,6,7,8,9,10,11,12,13,14,15,16,17,18,19,20,21,22,23,24,25,26,27,28,29,30,31,32,33,34,35,36,37,38,39,40,41,42,43,44,45,46,47,48,49,50,51,52,53,54,55,56,57,58,59,60,61,62,63,64,65,66,67,68,70,71,72,73,74,75,76,77,78,79,80,81,82,83,84,85,86,87,88,89,90,91,92,93,94,95,96,97,98,99,100,101,102,103,104,105,106,107,108,109,110,111,112,113,114,115,116,117,118,119,120,121,122,123,124,125,126,127,…
suth-benzodiazepine	ETD	0,1,2,3,4,6,8,11,12,13,14,15,16,18,19,20,21,22,23,24,25,26,27,28,29,30,31,32,33,34,35,36,37,38,39,40,41,42,43,44,45,46,47,48,49,50,51,52,53,54,55,56,57,58,60,61,62,63,64,65,66,67,69,70,71,73,74,75,76,77,78,79,80,81,82,83,84,85,86,87,88,89,90,91,92,94,95,96,97,98,99,100,101,102,103,104,105,106,107,108,109,110,111,112,113,114,115,116,117,118,119,120,121,122,123,124,125,126,127,128,129,131,132,134,1…
suth-benzodiazepine	TPD	0,1,2,3,4,5,6,7,8,9,10,11,12,13,14,15,16,17,18,19,20,21,22,23,24,25,26,27,28,29,30,31,33,34,35,36,37,38,39,40,41,42,43,44,45,46,47,48,49,50,51,52,53,54,55,56,57,58,59,60,61,62,63,64,65,66,67,68,69,70,71,72,73,74,75,76,77,78,79,80,81,82,83,84,85,86,87,88,89,90,91,92,93,94,95,96,97,98,99,100,101,102,103,104,105,106,107,108,109,110,111,112,113,114,115,116,119,120,121,122,123,124,125,126,127,128,129,…
suth-benzodiazepine	SUM-EH	0,1,2,3,4,5,6,7,8,9,10,11,12,13,14,15,16,17,18,19,20,21,22,23,24,25,26,27,28,30,31,32,33,34,35,36,37,38,39,40,41,42,43,44,45,46,47,48,49,50,51,52,53,54,55,56,57,58,59,61,62,64,65,66,67,68,69,70,72,73,74,75,77,79,80,82,83,86,87,88,89,91,92,93,95,96,97,99,101,102,103,104,105,106,107,108,109,110,111,112,113,114,119,121,124,125,126,128,129,130,131,133,134,135,136,137,138,139,141,151,152,154,155,157,1…
suth-benzodiazepine	SUM-ET	0,1,2,3,4,5,6,15,16,17,18,19,20,21,22,23,24,25,26,27,28,29,30,31,32,33,34,35,36,37,38,39,40,41,42,43,44,45,46,47,48,49,50,51,52,53,54,55,56,57,58,59,60,61,62,63,64,65,66,67,68,70,71,72,73,74,75,76,77,78,79,80,81,82,83,84,85,86,87,88,89,90,91,92,93,94,95,96,97,98,99,100,101,102,103,104,105,106,107,109,110,111,112,113,114,115,116,117,118,119,120,122,123,124,125,127,128,129,130,131,132,133,134,135,1…
suth-benzodiazepine	SUM-TP	0,1,2,3,4,5,6,15,16,17,18,19,20,21,22,23,24,25,26,27,28,29,30,31,32,33,34,35,36,37,38,39,40,41,42,43,44,45,46,47,48,49,50,51,52,53,54,55,56,57,58,59,60,61,62,63,64,65,66,67,68,69,70,71,72,73,75,76,77,78,79,80,81,82,83,84,85,86,87,88,89,90,91,92,93,94,95,96,97,98,99,100,101,102,103,104,105,106,107,108,109,110,111,112,113,114,115,117,118,119,120,121,122,123,124,125,126,127,129,130,131,132,133,135,1…
wom-egfr	MIN-RANK	36,37,38,39,40,41,42,43,44,45,46,47,48,49,50,51,52,53,54,55,56,57,58,59,60,61,62,108,109,110,111,112,113,114,121,164,165,166,167,214,215,216,217,265,266,267,310,311,363,364,426,575,605,942,943,1303,1983,2107,2238,2341,4887,5485,5766,6041,12779,13488,16926,16993,17048,22949,56518,64851,69160,141833
wom-egfr	MAX-RANK	93,96,140,231,439,1861,2137,3513,9669,9781,15188,15782,16670,27631,31016,32434,36699,43545,44262,45011,46761,48304,48979,53916,55017,59102,62269,67024,81227,89184,91330,92430,93954,96053,96849,100942,103802,105371,105372,113860,114141,116637,124047,125969,130939,133093,139535,140080,142312,144407,144536,151613,151826,153279,153560,159228,159268,160848,165151,165649,166478,166479,166480,166869,167…
wom-egfr	SUM-RANK	57,65,66,76,205,266,397,412,1132,2660,2719,2732,3025,3277,3452,4237,5462,7808,14471,15111,18587,19513,20878,22448,24648,24819,26640,29084,29268,30453,31241,36323,37717,40236,40515,41927,47084,47418,48879,49036,50507,51351,55490,58973,59505,62056,64406,65117,66161,67385,69636,72932,73018,76602,76802,78170,79111,80046,80095,80242,81037,81929,83030,84390,85861,90815,91026,92309,97064,106657,115673,1…
wom-egfr	MAX-SIM	1,2,3,4,5,6,7,8,14,24,25,28,29,36,39,40,45,46,50,54,55,56,57,58,59,64,65,74,87,88,96,106,148,214,240,282,283,439,531,647,649,799,800,801,998,1041,1210,1211,1228,1624,1748,1749,3215,4499,4521,4876,4882,5976,5977,6900,7336,7823,9545,13229,17204,21693,44170,44261,44262,49963,64913,78963,117263,130901
wom-egfr	MIN-SIM	45,1822,1901,2901,3558,5127,5756,5875,5914,7608,7704,8728,15913,20483,26688,26927,28636,32473,38295,41629,42579,42919,47916,49244,51866,53582,61550,64460,64461,66071,66072,69271,69915,76173,76621,79904,81224,90445,93088,93089,95917,99237,102273,103213,103214,103422,103898,104547,108766,108767,109279,109756,109757,119265,122113,135653,136937,137235,140314,144235,145665,148213,148214,150058,150059,…
wom-egfr	SUM-SIM	1,2,3,4,5,14,17,19,21,25,39,40,50,63,77,100,111,118,122,128,145,151,162,179,186,193,213,289,368,458,505,686,811,1141,1417,1598,1928,3117,3263,3537,4082,4485,5224,5815,6604,6779,8202,8534,9679,14382,16855,17519,18834,18907,26074,26215,37289,42224,42269,49712,52256,58356,59845,59853,67468,72178,72186,74820,87109,95020,97425,100833,128585,136156
wom-egfr	NUMDEN-SIM	1,3,8,10,15,20,21,27,30,36,42,80,115,123,147,161,166,174,182,183,187,219,226,231,234,250,325,341,483,650,1275,1647,1948,2168,2196,2267,2595,3144,3185,3505,3857,5033,5940,9144,9161,10539,11053,11408,17164,19454,21252,23342,24368,26353,26818,30530,35902,39750,44889,55423,60613,60659,64833,66347,67591,67794,69282,70791,79490,99334,101523,105247,123996,136320
wom-egfr	BAYES	7,118,278,370,385,417,645,674,805,872,1033,1064,1081,1350,1437,1501,1574,1684,2125,2142,2178,2479,2677,3004,3108,3251,3259,3393,3882,4577,4806,4930,5371,5788,5850,6354,6361,6382,6623,6903,6919,7099,8279,8280,10245,10438,11431,12341,12888,13321,14558,16568,18805,19915,21790,21932,22139,33072,35359,37909,44600,46753,49626,53191,61871,65756,69897,73588,93705,98720,116752,130972,137741,158439
wom-egfr	BKD	0,1,2,3,4,6,7,9,11,12,13,14,16,19,22,24,29,30,34,43,46,48,51,59,63,67,69,70,72,80,86,95,96,117,121,134,176,182,191,193,204,262,317,360,369,427,470,472,637,779,1708,2441,2786,2787,3103,3328,3755,3815,4973,5033,7822,8231,8445,8910,9768,14384,14896,15390,28890,30114,32293,35177,72698,101729
wom-egfr	ETD	1,2,4,5,6,7,8,10,11,15,16,18,19,23,25,28,29,30,31,32,37,39,42,44,45,50,54,55,63,77,78,79,83,114,119,124,131,141,146,174,185,198,201,215,256,268,644,676,815,973,1200,1251,1319,1470,1706,2097,2149,2306,2817,3646,4053,4244,6306,7225,8251,8600,11651,11707,13785,15343,22846,31014,80759,106558
wom-egfr	TPD	3,6,7,9,12,16,20,25,27,28,30,38,39,45,47,51,54,57,60,66,77,80,93,97,106,127,131,145,154,155,158,170,172,182,204,218,224,230,253,265,269,282,283,288,350,366,428,473,535,1002,1153,1222,1566,1694,2244,2282,4068,5493,5779,6009,6520,9389,10075,10122,10436,13395,13843,14089,22075,24433,25986,31068,52604,83044
wom-egfr	SUM-EH	2,5,6,7,11,14,22,26,27,40,76,82,120,178,205,283,304,312,377,440,477,484,486,902,1142,1234,1247,1377,1566,1636,1809,2256,2740,3017,3388,3874,3978,4011,4272,4897,4956,5595,5843,6882,6940,8746,9095,10318,10563,11123,11532,12935,13030,13582,15897,16510,19039,19333,22857,28272,29694,33135,33613,42298,42971,46921,61846,72105,74535,100954,130519,142795,153490,163108
wom-egfr	SUM-ET	1,2,3,4,5,6,7,8,12,22,23,25,29,30,35,40,42,45,50,51,52,53,55,57,61,62,65,73,74,83,89,92,140,152,233,251,268,387,434,508,536,680,704,719,749,832,994,1024,1171,1703,1890,1975,1991,2888,4120,4189,5528,5740,5756,6430,7245,7559,8487,9450,17358,24373,27564,41905,47978,58345,58374,66340,121343,137087
wom-egfr	SUM-TP	1,2,4,5,6,7,8,9,10,13,16,17,19,21,34,35,37,38,41,43,47,48,53,55,66,68,70,79,80,81,82,89,105,106,180,213,240,273,372,391,392,561,591,600,710,722,928,931,983,1308,1643,2035,2355,2398,3593,4134,4869,5353,6425,6733,7106,7859,8381,8473,16704,24433,27375,41078,50039,55165,57275,65488,127659,136218
muv-kinase-3	MIN-RANK	24,25,26,27,28,29,165,195,279,489,520,545,644,1330,1482,1876,1977,2628,2886,3506,3713,3818,4015,4175,4470,4638,4764,9719,12216,14979
muv-kinase-3	MAX-RANK	91,207,586,587,834,1048,1267,1417,1716,2343,2673,2770,2809,2844,4497,5290,6524,7838,8401,11308,11716,12127,12679,13415,13486,13513,13796,13871,13907,14660
muv-kinase-3	SUM-RANK	328,410,662,823,1019,1118,1165,1228,1477,1684,2040,2150,2355,2611,2794,4539,4732,5425,6159,6407,7751,8287,8732,10045,11477,12557,12936,13254,13774,14833
muv-kinase-3	MAX-SIM	4,5,16,17,30,31,382,383,963,964,1247,2161,3236,3237,3446,3447,3648,3649,4223,4224,5216,5868,5869,6045,6199,6720,8351,8352,9169,14945
muv-kinase-3	MIN-SIM	303,534,1059,1074,1195,1514,1680,1681,1831,2849,2979,3125,3146,3147,3148,3852,3911,3912,5222,5229,5230,6809,7119,7690,7691,10401,12380,13316,13664,13665
muv-kinase-3	SUM-SIM	226,666,752,794,853,899,963,1171,1810,2106,2450,2595,3451,3555,4062,4115,4437,4867,5757,6046,6362,7649,8813,9826,11687,12645,12884,13332,13967,14807
muv-kinase-3	NUMDEN-SIM	360,486,547,553,653,655,725,1051,1488,1515,1752,2098,2350,2577,2982,3591,4279,4520,4888,5193,7004,7314,7973,10628,11664,12956,13006,13387,13804,14727
muv-kinase-3	BAYES	114,223,335,594,618,677,1135,1531,2209,2988,3567,4145,4645,4675,5008,5826,5899,5901,6398,6844,7270,7993,8558,9183,10252,12557,12612,12828,13881,14003
muv-kinase-3	BKD	48,58,110,120,123,354,451,462,489,548,566,609,681,798,1347,1366,1427,1430,1825,1885,2204,2223,2843,3463,3557,3773,3854,4331,4633,4767
muv-kinase-3	ETD	78,140,143,208,216,228,258,329,369,415,442,503,543,787,855,882,968,1536,1730,1958,2164,2171,3326,3807,3927,4459,4534,4666,4692,5143
muv-kinase-3	TPD	3,7,10,18,25,57,110,191,327,369,445,502,522,590,1114,1139,1242,1273,2758,2824,3038,3710,3917,4142,4286,4849,5223,7682,10656,14004
muv-kinase-3	SUM-EH	5,6,77,92,106,188,1052,1062,1410,1900,2066,2414,3065,3249,3430,4094,5339,6315,6844,7044,7047,7761,7801,9974,10684,11336,11555,12960,13660,13934
muv-kinase-3	SUM-ET	4,5,16,17,30,31,381,382,953,961,1028,2063,2546,3272,3323,3398,4012,4034,4244,4290,4346,4705,4953,6491,6603,6838,7209,8313,10030,14919
muv-kinase-3	SUM-TP	4,5,16,17,30,31,413,429,860,932,1199,1877,2120,3282,3283,3367,3632,3853,4242,4354,4630,4726,4771,6620,6711,6791,7053,8288,9929,14925
wom-cdk2	MIN-RANK	33,34,35,36,37,38,39,40,41,42,43,44,45,46,47,48,49,50,51,52,53,54,55,56,57,58,59,60,61,62,63,64,65,66,67,68,69,70,71,72,73,74,75,76,77,78,79,80,81,82,83,84,85,86,87,88,89,90,91,92,93,94,95,96,97,98,99,100,101,102,103,104,105,106,107,108,109,110,111,112,115,158,159,160,161,162,163,164,165,166,167,168,169,170,171,172,173,174,175,176,177,178,179,180,181,182,183,238,239,240,241,242,243,244,245,246,24…
wom-cdk2	MAX-RANK	638,639,856,884,955,2139,2140,3600,3706,4370,4606,4607,5902,7530,7579,8529,9313,10536,10554,10709,10901,11003,12825,13593,14063,15875,16509,16590,17593,18588,19080,20675,21095,21188,21830,22021,22022,25567,25705,25898,26077,27914,28792,29026,29259,29791,30010,31096,36680,38624,39258,39499,41114,41115,42398,42659,43629,44097,45062,45846,45847,46351,46700,47910,48327,48345,48557,48796,51919,51920,5…
wom-cdk2	SUM-RANK	45,55,211,630,1070,1071,1123,1125,1510,1625,2293,2295,2913,2991,3216,3245,3745,3838,3884,3934,4027,4737,5082,5820,5834,6005,6601,7134,7944,8141,8284,8447,8771,8921,9161,9523,9592,10043,10131,10453,10660,11750,12664,13175,14476,14477,16097,16266,17172,17521,19000,20058,20916,21619,21650,21651,22449,23862,26003,26045,27965,28000,31849,32188,32525,33418,33970,34029,34442,34447,36225,36762,37002,3721…
wom-cdk2	MAX-SIM	0,1,2,3,4,5,6,7,8,9,10,11,12,13,14,15,16,17,18,19,20,21,22,23,24,25,26,27,28,29,30,31,32,33,34,35,37,41,42,43,44,45,48,49,50,51,52,53,54,55,56,57,58,59,60,61,62,63,64,65,66,67,68,69,70,72,73,75,76,77,78,79,80,81,82,83,84,85,87,89,90,91,92,93,94,95,103,105,107,108,109,111,112,118,119,121,124,126,127,133,134,138,139,143,145,148,158,159,174,178,179,201,210,211,222,236,261,262,275,276,356,426,427,467…
wom-cdk2	MIN-SIM	452,569,957,2044,2556,2722,5259,5549,5550,6205,6206,6354,6441,8552,9762,11259,11818,12045,12915,13304,13439,14033,14969,15725,15726,15864,15908,16425,16886,17232,17901,18001,18096,18612,19406,19644,19881,20482,21345,21425,21881,22846,22913,23188,23189,23601,24364,24603,24767,25557,25558,25559,25774,27930,27931,28002,28474,28752,28875,29207,31099,31670,33080,33537,33538,33868,34073,34074,34620,366…
wom-cdk2	SUM-SIM	0,1,2,3,4,5,6,7,8,9,10,11,12,13,17,18,19,26,29,30,49,54,55,80,83,86,104,105,112,123,135,141,207,213,226,230,329,405,444,445,486,515,552,1674,2115,2365,2436,2534,2650,2758,2897,3431,3741,4698,4703,5148,5700,5976,5994,6337,6705,8430,8466,8977,12242,12505,12620,12623,12886,13381,13680,13756,14003,14019,14052,14279,14697,15375,15540,15706,17224,17349,17418,17783,19006,19429,20095,20254,20685,21004,21…
wom-cdk2	NUMDEN-SIM	0,1,2,3,4,5,6,7,8,9,12,13,20,26,32,35,37,43,88,93,99,139,154,171,258,261,262,274,290,310,326,327,379,470,521,532,605,669,818,1138,1365,1569,1570,2555,2570,2591,2671,2872,3378,3491,3782,5090,5242,5500,6322,6983,7246,7400,7643,7815,8791,12745,12854,12890,13084,14498,14510,14842,14873,15248,15287,16430,16587,16958,17280,17790,17823,18865,19171,21270,21516,24669,24863,25134,25170,25443,25484,26320,27…
wom-cdk2	BAYES	121,147,162,216,343,426,485,924,1618,1695,1863,1909,1956,1957,2045,2691,2984,3821,3985,4021,4669,4779,5317,5371,5532,6111,6215,6597,6943,7261,7377,7606,7792,7807,7861,7942,8479,8616,8728,8806,8964,9238,9557,9774,9815,10027,10355,10660,12363,12384,12835,13737,14201,14274,14280,14305,14746,14823,15056,15108,15313,15688,15792,15895,15929,16198,16442,16507,17068,17071,17488,18478,18985,19430,19463,19…
wom-cdk2	BKD	0,1,2,3,4,5,6,7,8,9,10,11,12,13,14,15,16,17,18,19,20,21,22,23,24,25,26,27,28,29,30,31,32,33,34,35,36,37,38,39,40,41,42,43,44,45,46,47,48,49,50,51,52,53,54,55,56,57,58,59,60,61,62,63,64,65,66,67,68,69,70,71,72,73,74,75,76,77,78,79,80,83,84,85,86,87,88,89,90,91,92,93,94,95,97,98,99,100,101,102,103,104,105,107,108,110,111,112,113,116,117,127,134,141,145,148,153,162,171,347,349,351,354,426,439,604,63…
wom-cdk2	ETD	0,1,2,3,4,5,6,7,8,9,10,11,12,13,14,15,16,17,18,19,20,21,22,23,24,25,26,27,28,29,30,31,32,33,34,36,37,38,39,40,41,42,43,44,45,46,47,48,49,50,51,52,53,56,57,59,60,61,62,63,64,65,66,67,69,71,72,73,74,75,76,79,80,81,82,84,87,89,90,91,92,93,94,95,98,99,100,101,102,103,104,105,106,108,109,116,118,120,122,124,126,127,128,131,134,137,144,148,151,152,154,167,171,172,194,195,225,227,260,268,269,291,297,298…
wom-cdk2	TPD	0,1,2,3,4,5,6,7,8,9,10,11,12,13,14,15,16,17,18,19,20,21,22,24,25,26,28,29,31,32,33,34,36,37,40,41,42,43,44,45,46,47,48,49,50,51,52,53,55,56,59,61,62,63,66,67,68,69,70,71,73,74,77,78,79,80,81,82,83,84,86,87,88,89,90,92,93,95,96,97,100,102,105,106,107,108,110,112,113,115,118,119,120,122,124,126,128,132,134,138,144,145,157,161,166,171,174,177,180,184,192,196,201,203,211,231,314,315,318,326,347,357,3…
wom-cdk2	SUM-EH	0,1,2,3,4,5,6,7,8,9,11,12,17,23,30,34,51,52,65,74,108,127,129,144,172,197,199,224,230,231,247,360,402,461,676,826,856,877,979,998,1080,1282,1295,1383,1398,1839,1856,1873,2077,2092,2224,2454,2533,2672,2772,2777,2831,3548,3749,3755,3825,3870,4007,4019,4070,4145,4602,4704,5010,5482,5882,6263,6559,7097,8320,8354,8645,8724,8989,9085,9229,9289,9308,9330,9523,9671,10870,10994,11120,13428,13941,14441,152…
wom-cdk2	SUM-ET	0,1,2,3,4,5,6,7,8,9,10,11,12,13,14,15,16,17,18,19,20,21,22,23,24,25,26,27,28,29,30,31,32,33,34,35,37,40,42,43,44,45,46,47,50,51,52,53,54,55,56,57,58,59,60,61,62,63,64,65,66,67,68,69,70,72,73,74,75,76,78,79,80,81,82,83,84,85,87,89,90,91,92,93,94,95,101,102,106,107,109,111,112,118,119,120,121,123,124,126,134,136,139,142,144,145,149,159,171,175,178,191,207,208,220,234,261,262,276,277,356,405,423,424…
wom-cdk2	SUM-TP	0,1,2,3,4,5,6,7,8,9,10,11,12,13,14,15,16,17,18,19,20,21,22,23,24,25,26,27,28,29,30,31,32,33,34,35,37,39,40,41,44,45,46,47,48,51,52,53,54,55,56,57,58,59,60,61,62,63,64,65,66,67,68,70,71,72,73,74,75,76,77,79,80,81,82,83,84,85,87,88,89,91,92,93,94,95,96,97,103,107,109,110,112,115,116,118,120,122,123,124,129,131,135,139,142,145,146,158,164,175,179,184,204,207,208,212,262,263,278,279,356,380,426,427,4…
stahl-p38-map-kinase	MIN-RANK	8,9,10,11,12,13,14,15,26,27,28,29,40,41,42,56,57,58,90,104,182,221,344,13920
stahl-p38-map-kinase	MAX-RANK	100,134,361,416,639,687,1157,1158,1203,1230,1378,4091,6106,6220,7087,8397,9514,9857,12578,16908,19285,19286,22096,57822
stahl-p38-map-kinase	SUM-RANK	10,11,14,15,16,20,24,55,56,91,116,118,312,441,573,579,581,653,681,721,778,1117,1283,8035
stahl-p38-map-kinase	MAX-SIM	1,2,8,9,11,12,13,14,18,19,31,36,58,63,92,105,112,119,173,228,229,459,803,32763
stahl-p38-map-kinase	MIN-SIM	15,17,25,32,33,52,53,56,66,84,290,401,420,526,629,932,933,1071,1675,2012,2013,2447,10723,10724
stahl-p38-map-kinase	SUM-SIM	0,3,7,9,12,13,15,19,21,26,31,32,36,37,40,42,50,55,63,103,117,383,1292,15156
stahl-p38-map-kinase	NUMDEN-SIM	0,2,4,6,9,11,12,13,15,19,20,22,24,29,30,31,34,37,39,82,115,200,1091,11270
stahl-p38-map-kinase	BAYES	0,2,3,21,33,41,45,81,134,184,192,241,256,262,421,763,855,1076,1135,1240,2440,8943,18475,33323
stahl-p38-map-kinase	BKD	0,1,2,3,4,7,8,10,11,12,13,25,26,28,31,37,43,53,54,67,72,503,3523,31187
stahl-p38-map-kinase	ETD	0,1,4,6,7,9,12,13,16,17,22,29,32,33,34,36,42,43,61,126,170,174,1811,29555
stahl-p38-map-kinase	TPD	0,3,4,6,7,11,14,20,21,23,26,29,32,33,89,107,117,147,159,275,386,493,2755,37376
stahl-p38-map-kinase	SUM-EH	0,7,11,18,23,25,26,49,52,129,143,144,155,156,178,245,284,1667,2124,2721,3265,6345,21450,32159
stahl-p38-map-kinase	SUM-ET	0,1,4,8,9,10,11,14,16,21,23,25,27,28,30,31,34,38,41,65,76,236,870,11731
stahl-p38-map-kinase	SUM-TP	0,1,6,7,8,12,13,14,19,22,23,25,31,36,42,43,46,48,49,52,67,177,494,14462
wom-pde5	MIN-RANK	17,18,19,20,21,22,23,24,25,26,27,28,29,30,31,32,33,34,35,36,37,38,39,40,41,42,43,44,45,46,47,48,49,50,51,52,53,54,55,56,57,58,59,60,61,62,63,66,67,90,91,92,93,94,95,96,97,98,99,100,129,130,131,132,133,134,135,136,137,140,165,166,167,168,169,202,203,204,205,206,368,601,1077,10398,13278,17353,22511,26016
wom-pde5	MAX-RANK	150,382,620,1017,1654,1766,2054,2055,2785,2824,2884,2972,2973,2989,3735,4522,4580,4837,8991,10491,11044,12793,13140,13198,14550,18908,20073,22134,23659,24045,24950,27312,27313,32361,32991,34359,36150,37432,39053,39141,40371,40535,40536,40677,42396,42397,42669,42670,43404,44612,45732,46643,46999,48672,49411,49794,50336,51449,51831,52114,54595,56553,57234,58029,58538,65054,68853,78135,83498,86480,8…
wom-pde5	SUM-RANK	141,152,237,409,550,586,597,634,649,734,741,781,792,1024,1059,1073,1221,1542,2048,2425,2780,2813,2949,3156,3373,3468,4460,4579,4606,5157,5824,6720,9146,10148,10393,10805,10830,10959,11024,11785,12599,12910,13150,13375,13828,13995,14309,14586,14726,14746,15402,15470,15789,16161,18392,18643,19425,19680,21844,23120,23342,23483,23660,24297,24483,24616,24830,25478,25552,26322,29019,29037,29248,29884,3…
wom-pde5	MAX-SIM	1,2,4,5,6,7,8,9,10,11,12,13,14,15,16,17,18,19,20,21,22,23,24,25,26,27,28,30,31,32,33,34,35,36,38,39,40,41,42,43,46,51,52,55,56,57,59,61,63,64,73,74,79,82,85,86,90,93,94,95,96,98,99,103,104,106,107,113,117,118,119,161,162,163,219,238,279,395,396,629,2713,3026,4061,21242,22502,26958,34529,43736
wom-pde5	MIN-SIM	79,100,204,250,330,485,515,553,852,947,1134,1211,1350,1458,1909,2109,2110,3438,3922,3923,4432,4919,5189,5820,5821,5994,7447,7907,8217,8874,8875,11028,11166,12043,19158,19961,20514,21011,21729,22339,23689,23905,24687,24845,25838,26674,26675,27649,29061,29127,29937,32944,32945,33065,35745,36963,37014,37318,39716,41162,41920,41921,42514,47729,50526,51527,51528,54091,54377,55064,55966,55967,60932,650…
wom-pde5	SUM-SIM	7,10,11,17,20,22,27,28,32,40,47,58,59,61,69,73,95,100,136,147,148,179,218,266,271,276,280,287,311,372,438,478,491,622,691,946,1049,1112,1115,1129,1163,1177,1201,1221,1498,1520,1527,1597,1923,2005,2028,2429,2596,2762,2858,2930,3049,3069,3105,3140,3219,3342,3439,3822,4033,4066,4456,4526,4925,4984,5355,5776,6021,6397,7139,9607,11794,12788,12798,13411,13480,15718,15814,17729,28142,33364,34815,47375
wom-pde5	NUMDEN-SIM	16,18,19,45,49,55,56,62,63,72,75,93,95,100,111,119,128,179,192,225,250,324,359,367,424,434,435,507,898,901,1103,1128,1156,1167,1286,1368,1440,1684,1700,1794,1831,1957,2022,2167,2242,2604,2844,2902,2941,3143,3268,3742,3897,4092,4283,4327,4407,4495,4692,4725,4812,4915,5052,5198,5433,5500,5764,5939,6004,6365,6754,7404,8542,8559,9839,12996,13856,14434,14908,16118,16156,17101,18242,18463,31461,32354,3…
wom-pde5	BAYES	39,123,219,270,299,417,424,446,553,555,621,624,628,650,779,808,820,933,985,1019,1077,1127,1349,1509,1637,1673,1973,1978,1979,1981,2028,2440,2493,2510,2607,2795,2940,3072,3579,3656,3772,3908,3936,4032,4400,5097,5115,5208,5389,6153,6300,6607,7035,7126,7130,8258,8545,8730,8968,9481,10302,10509,11456,11644,12306,12441,13352,15090,15612,15784,16322,18441,19574,21238,21398,23549,26688,29761,34860,35313…
wom-pde5	BKD	0,1,2,3,4,5,6,7,8,9,10,11,12,13,14,15,16,17,18,19,20,21,22,23,24,25,26,27,29,30,31,32,33,34,35,36,37,38,39,40,42,43,44,46,48,49,51,52,53,55,56,57,59,60,62,63,66,68,69,72,75,77,79,81,82,86,89,90,127,175,194,234,268,308,329,348,552,666,1198,1425,3976,5698,9375,10243,11009,17289,22901,108984
wom-pde5	ETD	1,2,3,4,5,6,8,9,10,11,12,13,14,15,16,17,18,19,20,21,22,23,24,25,26,27,28,29,30,31,32,33,34,35,36,38,40,41,42,43,47,48,49,50,51,52,53,54,56,57,58,59,62,63,65,66,67,69,70,71,72,73,76,79,82,94,95,99,100,101,103,105,112,117,120,150,165,186,203,522,567,682,5427,6052,6475,9824,26100,136069
wom-pde5	TPD	0,1,3,4,5,6,7,8,9,10,11,12,13,14,15,16,17,18,19,20,21,22,23,25,26,27,30,31,32,36,37,38,39,40,41,42,43,44,45,46,48,49,50,51,53,54,55,56,57,59,61,63,65,68,69,70,78,81,83,84,90,93,94,98,104,105,110,112,118,159,164,171,208,209,210,263,404,406,418,441,977,1371,6552,7062,9209,12990,22868,108718
wom-pde5	SUM-EH	0,1,3,4,8,9,10,11,12,20,21,22,23,24,26,28,40,49,51,69,79,82,100,103,110,139,144,175,187,189,202,224,244,249,255,294,327,333,336,435,445,460,533,535,555,586,642,655,674,845,871,1097,1109,1113,2198,2241,2264,2358,2520,2971,2998,3100,3262,3725,4312,4315,4846,5589,7542,7655,9632,10414,10685,10687,10915,11321,12260,12381,13134,13274,13734,13940,18862,19264,27791,50499,54579,122951
wom-pde5	SUM-ET	1,2,3,5,6,7,8,9,10,11,12,13,14,15,16,17,18,19,20,21,22,23,24,25,26,28,29,30,31,32,33,34,35,36,37,38,39,40,41,42,43,44,45,46,49,50,51,55,56,58,62,63,64,66,67,68,69,70,71,74,81,84,87,91,93,115,118,120,121,124,128,133,149,152,173,178,221,358,536,653,1131,1968,5630,8406,17899,19317,20003,33154
wom-pde5	SUM-TP	0,1,3,4,5,6,7,8,9,10,11,12,13,14,15,16,17,18,19,20,21,22,23,25,27,28,29,30,31,32,33,34,35,36,37,38,39,40,41,42,43,45,46,47,48,49,52,53,54,55,56,57,58,59,60,63,65,66,71,72,76,78,80,81,95,126,133,136,141,158,169,195,208,216,219,222,227,320,609,934,989,1796,5995,6694,18486,19925,21555,34118
wom-d2	MIN-RANK	62,63,64,65,66,67,68,69,70,71,72,73,74,75,76,77,78,79,80,81,82,83,84,85,86,87,88,89,90,91,92,93,94,95,96,97,98,99,100,101,102,103,104,105,106,107,108,109,110,111,112,113,114,115,116,117,118,119,120,121,122,123,124,125,126,127,128,129,130,131,132,133,134,135,136,137,138,139,140,141,142,143,144,145,146,147,148,149,150,151,152,153,154,155,156,157,158,159,160,161,162,163,164,165,166,167,168,169,170,1…
wom-d2	MAX-RANK	2,48,82,92,103,139,155,168,169,183,194,260,261,285,306,330,367,373,415,442,453,525,533,633,651,652,715,744,745,772,878,1047,1053,1073,1080,1137,1146,1193,1213,1359,1463,1548,1590,1621,1658,1671,1682,1800,1836,1874,2099,2117,2271,2424,2538,2610,2611,2730,2889,2953,3235,3365,3366,3549,3588,3589,3682,3683,4003,4256,4573,4592,4629,4641,4745,5050,5051,5222,6024,6607,6739,7036,7135,7384,7471,7725,7765,…
wom-d2	SUM-RANK	0,1,2,3,4,9,23,26,40,41,49,55,57,63,65,66,71,80,95,101,114,127,129,133,151,178,209,210,213,216,223,238,280,289,308,311,366,392,393,408,443,459,464,484,498,518,527,533,549,590,617,622,637,661,667,671,686,688,695,701,702,716,720,769,776,796,819,826,864,873,882,890,896,920,933,944,961,991,1009,1025,1033,1076,1096,1110,1113,1132,1150,1155,1195,1196,1229,1245,1250,1282,1290,1302,1360,1364,1408,1479,14…
wom-d2	MAX-SIM	0,1,2,3,4,5,6,7,8,9,10,11,12,13,14,15,16,17,18,19,20,21,22,23,24,25,26,27,28,29,30,31,32,33,34,35,36,37,38,39,40,41,42,43,44,45,46,47,48,49,51,52,53,54,55,56,57,58,59,60,61,62,63,64,65,66,67,68,69,70,71,72,73,74,75,76,77,78,79,80,81,82,84,85,86,87,88,89,90,91,92,93,94,96,97,98,99,100,101,102,103,104,105,106,107,108,109,110,111,112,113,114,115,116,118,119,121,122,123,124,125,126,127,128,129,130,13…
wom-d2	MIN-SIM	15,48,98,100,116,137,151,191,204,208,211,220,221,249,257,258,266,267,281,321,322,337,356,394,415,426,451,452,453,468,512,527,528,549,613,630,671,695,697,706,716,744,805,828,860,976,986,987,996,1000,1015,1111,1118,1119,1127,1147,1165,1166,1186,1209,1356,1394,1399,1413,1441,1499,1509,1573,1633,1697,1724,1746,1756,1821,1864,1935,1947,2034,2086,2087,2103,2136,2298,2447,2448,2516,2517,2618,2654,2672,2…
wom-d2	SUM-SIM	0,1,2,3,4,5,6,7,8,9,11,12,13,14,15,17,20,22,24,26,28,30,31,32,41,44,46,47,48,50,51,52,60,61,62,66,67,72,80,81,83,84,89,100,101,105,107,109,111,114,116,118,119,122,124,125,128,131,132,139,145,146,152,154,162,163,165,180,185,186,200,206,208,218,229,234,240,249,256,257,258,259,262,263,283,287,297,311,315,325,328,333,336,341,347,349,353,366,372,383,387,401,419,438,444,449,460,465,468,480,484,495,499,…
wom-d2	NUMDEN-SIM	0,1,2,3,4,5,6,7,8,9,11,12,13,14,15,16,20,21,28,30,32,34,35,36,43,45,50,51,53,57,59,61,65,72,75,88,90,91,92,93,98,103,106,110,111,113,114,115,116,119,123,124,125,131,134,135,140,141,145,147,151,154,157,158,172,198,201,212,214,221,227,229,233,245,251,258,261,264,268,297,300,305,311,316,318,319,325,326,327,344,367,369,372,390,397,398,405,407,416,422,446,449,454,480,494,510,527,531,532,537,538,541,54…
wom-d2	BAYES	28,79,105,236,300,343,346,348,426,429,498,546,633,680,684,863,907,977,999,1021,1069,1093,1100,1165,1170,1180,1236,1254,1315,1328,1512,1551,1626,1824,1886,1893,2016,2065,2067,2085,2173,2183,2287,2289,2562,2565,2602,2668,2677,2682,2725,2800,2819,2894,2909,2937,2997,2999,3093,3103,3182,3214,3240,3244,3246,3375,3377,3401,3419,3462,3517,3587,3648,3789,3846,3959,4083,4116,4145,4209,4219,4235,4236,4285,…
wom-d2	BKD	0,1,2,3,4,5,6,7,8,9,10,11,12,13,14,15,16,17,18,19,20,21,22,23,24,25,26,27,28,29,30,31,32,33,34,35,36,37,38,39,40,41,42,43,44,45,46,47,48,49,50,51,52,53,54,55,56,57,58,59,60,61,62,63,64,65,66,67,68,69,70,71,72,73,74,75,76,77,78,79,80,81,82,83,84,85,86,87,88,89,90,91,92,93,94,95,96,97,98,99,100,101,102,103,104,105,106,107,108,109,110,111,112,113,114,115,117,118,119,120,121,122,124,125,126,127,128,1…
wom-d2	ETD	0,1,2,3,4,5,6,7,8,9,10,11,12,13,14,15,16,17,18,19,20,21,22,23,24,25,26,27,28,29,30,31,32,33,34,35,36,37,38,39,40,41,42,43,44,45,46,47,48,49,50,51,52,53,54,55,56,57,58,59,61,62,63,64,65,66,67,68,69,70,71,72,73,74,75,76,77,78,79,80,81,82,83,84,85,86,87,88,89,90,91,92,93,94,95,96,97,98,99,100,101,102,103,104,105,106,107,108,109,110,111,112,113,114,115,116,117,118,119,120,121,122,123,124,125,126,128,…
wom-d2	TPD	0,1,2,3,4,5,6,7,8,9,10,11,12,13,14,15,16,17,18,19,20,21,22,23,24,25,26,27,28,29,30,31,32,33,34,35,36,37,38,39,40,41,42,43,44,45,46,47,48,49,50,51,52,53,54,55,56,57,58,59,60,61,62,63,64,65,66,67,68,69,70,71,72,73,74,75,76,77,78,79,80,81,82,83,84,85,86,87,88,89,90,91,92,93,95,96,97,98,99,100,101,103,104,105,106,107,108,109,110,111,112,114,115,116,117,118,119,120,121,122,123,124,125,126,127,128,129,…
wom-d2	SUM-EH	2,4,5,7,8,11,12,31,34,59,85,90,91,105,146,151,237,249,255,256,257,335,367,407,413,423,427,443,448,484,497,530,533,536,600,606,611,615,629,637,651,705,742,753,760,799,814,859,874,966,1003,1004,1011,1031,1040,1049,1205,1259,1304,1322,1340,1405,1473,1591,1737,1743,1756,1788,1793,1805,1810,1857,1944,2098,2115,2172,2187,2262,2349,2353,2370,2418,2463,2467,2468,2547,2548,2560,2572,2589,2685,2710,2726,27…
wom-d2	SUM-ET	0,1,2,3,4,5,6,7,8,9,10,11,12,13,14,15,16,17,18,19,20,21,22,23,24,25,26,27,28,29,30,31,32,33,34,35,36,37,38,39,40,41,42,43,44,45,46,47,48,49,51,52,53,54,55,56,57,58,59,60,61,62,63,64,65,66,67,68,69,70,71,72,73,74,75,76,77,78,79,80,81,83,84,85,86,87,88,89,90,91,92,93,94,96,97,98,99,100,101,102,103,104,105,106,107,108,109,110,111,112,113,114,115,116,117,118,119,120,121,122,123,124,125,127,128,129,13…
wom-d2	SUM-TP	0,1,2,3,4,5,6,7,8,9,10,11,12,13,14,15,16,17,18,19,20,21,22,23,24,25,26,27,28,29,30,31,32,33,34,35,36,37,38,39,40,41,42,43,44,45,46,47,48,49,50,51,52,53,54,55,56,57,58,59,60,61,62,64,65,66,67,68,69,70,71,72,73,75,76,77,78,79,80,81,82,84,85,86,87,88,89,90,91,92,93,94,95,96,97,98,99,100,101,102,103,104,105,106,107,108,109,110,111,112,113,114,115,116,117,118,119,120,121,122,123,124,125,126,127,128,13…
muv-ppi-3	MIN-RANK	26,27,55,342,456,457,484,983,2775,3694,3831,3927,3931,3988,4006,4265,4295,4437,4809,5084,5621,5998,8358,8491,8782,10169,12014,13264,14366,14897
muv-ppi-3	MAX-RANK	127,130,194,486,511,1376,1610,1795,1929,2309,2521,4007,4334,4335,4526,5089,5244,5506,7571,7627,8271,8438,8572,8792,9056,9490,9500,9946,13186,14812
muv-ppi-3	SUM-RANK	121,507,573,605,759,762,1029,1196,1591,1622,1743,1939,2479,2518,2823,4148,4410,4517,5022,5289,6653,6835,7154,7441,7466,10429,10606,12420,14511,14709
muv-ppi-3	MAX-SIM	12,13,310,398,707,708,1619,1620,3219,3220,3435,3436,3576,3665,3666,4234,4235,4600,4792,4835,5071,5424,7111,8189,8190,8664,9921,14170,14634,14644
muv-ppi-3	MIN-SIM	319,803,1053,1136,1163,1791,2031,3569,4837,4929,5079,5485,5579,7377,7679,7680,7997,8620,9957,10266,10631,10863,10864,12071,12200,12282,12283,13647,13991,13992
muv-ppi-3	SUM-SIM	213,810,851,1175,1333,1473,1518,1519,2002,2035,2262,2619,2763,3086,3178,3535,3947,4097,5129,6139,7128,7466,7675,8210,8681,9642,10001,12923,14387,14872
muv-ppi-3	NUMDEN-SIM	83,506,552,901,970,993,1001,1169,1307,1383,1716,1924,1968,2312,2477,2773,3047,3931,4284,5149,6069,6593,6736,7135,7824,9233,9550,12404,14239,14839
muv-ppi-3	BAYES	907,1446,1810,1884,2035,3149,3256,3701,4183,4221,4635,4769,4846,5013,5142,5403,6166,7332,7482,7522,7586,7837,8606,9051,10348,10351,11386,13230,13461,14976
muv-ppi-3	BKD	0,2,26,107,501,622,664,723,811,1004,1421,1972,2113,2444,2650,3046,3164,3637,3652,3815,4395,5125,5632,6273,7241,10729,11050,11262,12632,13467
muv-ppi-3	ETD	6,8,74,166,782,822,848,908,1083,1275,1408,1870,2073,2106,2614,3082,3093,3648,4701,4838,5255,6158,6344,6938,7270,7736,10894,11108,12380,14175
muv-ppi-3	TPD	0,5,14,154,657,666,772,874,905,1144,1438,1719,2213,2374,2606,2941,3060,3961,4633,5419,6067,6634,6720,7004,7160,8804,11001,11027,11522,13183
muv-ppi-3	SUM-EH	78,138,1059,2941,3200,3288,3538,3936,3973,4192,4250,4360,4430,4526,4562,6210,6433,7097,7104,7896,8026,8990,9248,9647,10493,11235,12198,12740,13460,14488
muv-ppi-3	SUM-ET	10,13,173,258,1170,1218,1457,1528,1765,1828,2031,2060,2239,2715,2854,2904,2928,3441,3601,3740,4010,5925,6000,7194,7338,7629,8004,13033,14365,14778
muv-ppi-3	SUM-TP	12,58,168,194,973,1002,1368,1394,1629,1767,1847,1874,2111,2585,2712,2823,2887,3638,4007,4475,4712,5901,5913,7249,7389,7648,8079,13258,14462,14732
muv-ppi-1	MIN-RANK	26,27,28,55,56,85,671,1020,1300,2000,2269,2440,2545,3339,3748,4045,4644,6162,7912,8532,8816,8901,10240,10265,11337,11426,11957,13564,14314,14898
muv-ppi-1	MAX-RANK	941,1320,1399,1439,1897,3637,3930,4016,4243,5985,8028,8995,9539,9816,9964,10460,10928,11143,12280,12401,12432,12725,12762,13271,13425,13487,13815,13865,13974,14096
muv-ppi-1	SUM-RANK	491,549,1526,1943,2021,2115,2832,3658,5169,5806,6155,6340,6542,7306,8680,8835,9406,10607,12399,12640,13138,13175,13317,13374,14201,14224,14660,14818,14821,14843
muv-ppi-1	MAX-SIM	15,16,17,18,121,122,1404,1423,1424,1844,2513,2832,2833,2891,2970,4147,4564,4611,5410,5411,5941,8989,12736,12737,12833,13051,13550,13969,14333,14589
muv-ppi-1	MIN-SIM	31,273,1369,1693,1694,2580,3106,3307,4469,6757,7260,7534,7739,8817,9463,9682,10055,10056,10408,10409,10836,10837,10873,10874,10952,10953,12373,12374,13757,13758
muv-ppi-1	SUM-SIM	731,956,1789,2027,2331,3545,4354,4461,4629,5930,6024,7730,7824,8046,8402,8855,9974,10922,11246,11796,11879,13373,13477,13676,13705,13776,13868,14350,14701,14852
muv-ppi-1	NUMDEN-SIM	889,959,1026,1352,1625,3191,3255,3413,3450,5351,5497,6330,6644,6688,7214,7882,10217,10492,10790,11293,12376,13164,13224,13245,13535,14139,14226,14292,14524,14837
muv-ppi-1	BAYES	149,250,1121,1127,1695,1859,2491,3030,3404,4180,5039,5041,5417,6079,6118,7379,8252,8764,8773,9030,10127,10406,10947,11297,11902,12041,13226,13488,14479,14926
muv-ppi-1	BKD	1,3,77,136,321,638,939,1256,2349,2554,2825,3187,3570,3590,3826,4348,4566,5439,5815,6149,6355,6855,8223,8932,9151,9574,10034,10125,10922,11169
muv-ppi-1	ETD	6,9,59,149,182,415,721,1879,2458,2539,2650,3065,3248,3249,3327,5380,5495,5623,5805,6091,6279,6361,8637,8790,9333,9334,9675,10266,10961,11644
muv-ppi-1	TPD	1,2,13,16,80,548,592,1524,1537,1957,2509,2540,2614,3056,3190,3863,4037,4995,6449,6589,7306,7421,7471,8934,10092,10339,11289,11491,12645,13050
muv-ppi-1	SUM-EH	21,23,25,40,435,461,988,1131,1145,1619,1697,4031,4459,7465,7627,7783,7847,8137,8412,9002,9416,9633,10813,10870,11123,11528,12425,12486,13253,14349
muv-ppi-1	SUM-ET	15,16,17,18,121,122,1345,1364,1427,1847,2515,2527,2847,2888,2925,4199,4456,4771,5561,5576,5880,9067,12392,13041,13068,13382,13512,14064,14285,14692
muv-ppi-1	SUM-TP	15,16,17,18,121,122,1356,1387,1420,1833,2504,2604,2820,2893,2944,4114,4569,4672,5451,5452,5932,9020,12676,12773,12777,13090,13536,13968,14323,14575
muv-protease-1	MIN-RANK	21,22,23,24,25,26,27,43,44,45,46,47,48,49,66,67,68,69,70,132,230,231,318,672,1484,1605,1661,2207,2316,2648
muv-protease-1	MAX-RANK	438,783,1036,1181,2830,2839,2959,3138,3420,4194,4452,4551,5713,5714,5832,5921,6193,6690,6877,6899,7060,7265,7452,9686,11268,12084,13119,13694,13705,13880
muv-protease-1	SUM-RANK	594,933,1247,1389,1521,1937,2202,2208,2300,2526,3678,4228,4230,4801,5029,5218,5257,5375,5543,5559,5560,5770,5986,6028,8556,10000,10331,11001,12296,13204
muv-protease-1	MAX-SIM	0,1,3,4,7,8,17,18,23,25,26,27,56,71,72,99,100,114,115,145,302,758,759,1221,1772,3171,3172,3731,6359,6693
muv-protease-1	MIN-SIM	164,260,655,985,1016,1091,1094,1447,1707,2509,2739,3143,3599,3651,3788,4400,5164,5279,5280,5600,7230,7311,8299,9131,10949,12206,12465,12466,13400,13401
muv-protease-1	SUM-SIM	6,19,22,24,28,35,39,76,113,149,233,245,525,720,783,1427,1459,1536,1700,2023,3601,4048,4493,6001,6163,7117,8853,11235,11825,12681
muv-protease-1	NUMDEN-SIM	1,15,18,24,29,30,50,62,170,192,202,527,563,836,988,1417,2074,2180,2211,2466,2708,4113,4342,5073,6055,7562,9337,11190,11729,12464
muv-protease-1	BAYES	1,35,53,58,68,132,157,160,204,235,247,276,327,454,515,738,913,1257,1865,2271,2496,3260,3369,3507,5265,5513,6018,6220,7728,13294
muv-protease-1	BKD	0,3,5,6,7,8,12,13,14,17,18,25,51,60,61,86,109,111,122,139,153,435,471,632,866,960,1256,1445,1482,2635
muv-protease-1	ETD	0,1,4,5,7,9,11,12,21,22,27,30,52,60,73,88,98,104,111,162,319,449,725,806,1055,1217,2054,2070,2126,2361
muv-protease-1	TPD	1,5,8,10,11,13,15,16,28,36,40,41,43,50,55,61,72,107,125,136,144,386,720,838,1087,1539,1628,1998,2578,2841
muv-protease-1	SUM-EH	0,4,5,6,8,14,15,17,38,54,70,71,76,88,156,158,194,270,275,383,559,592,743,890,3157,3815,5713,6749,8065,9177
muv-protease-1	SUM-ET	0,1,3,4,7,8,17,18,23,25,26,27,56,71,72,99,100,110,116,146,299,782,783,1267,1675,3367,3370,3954,5551,6280
muv-protease-1	SUM-TP	0,1,4,5,7,8,15,16,22,23,26,27,57,70,71,100,101,109,117,144,299,780,781,1258,1716,3268,3269,3830,5983,6238
wom-hiv1rt	MIN-RANK	26,27,28,29,30,31,32,33,34,35,36,37,38,39,40,41,42,43,44,45,46,47,48,49,50,51,52,53,54,55,56,57,58,59,60,61,62,63,64,65,66,67,68,69,70,71,72,73,74,75,76,77,78,79,115,116,117,118,119,120,121,122,123,124,166,167,168,169,170,171,172,173,224,225,231,273,274,288,333,334,393,698,876,1807,2269,5515,14070,19345,20302,27506,43223,49016,72535,73643,104223,112533,131160,137504,153531
wom-hiv1rt	MAX-RANK	2076,2756,4600,5809,7425,8238,8460,10008,10269,14387,16536,18458,19540,20266,20506,23010,23887,27263,29415,31704,33769,36366,36454,36964,37200,39463,40338,41251,41857,44310,44912,45457,45821,46328,48548,49464,52638,52639,52998,55578,56286,57980,58486,61505,62492,64594,65375,67197,68170,68296,70530,70929,70930,71069,75302,75347,75637,75782,82451,82538,84843,87346,87347,87348,87411,88029,90748,9420…
wom-hiv1rt	SUM-RANK	2172,3991,5246,5249,6511,6636,7082,7293,7294,7650,8234,8592,8999,9112,9290,10277,11458,11986,13466,14416,14481,14920,15175,15389,16019,16240,16466,16562,17021,17111,17632,19082,20607,21293,21673,21703,22499,23151,23220,25786,26092,26175,26791,27161,28772,28817,29142,29507,30496,33269,33454,33793,35026,35828,37023,37448,38706,39480,39950,40214,42022,42201,44296,44407,45055,45129,45430,45749,46601,…
wom-hiv1rt	MAX-SIM	0,1,3,4,5,6,7,8,9,10,11,12,13,14,15,16,17,18,19,20,21,22,24,25,26,27,28,29,30,31,32,33,34,35,36,37,38,39,40,41,42,43,44,45,46,47,50,51,52,53,55,56,60,61,62,63,64,65,68,73,74,75,79,86,92,93,101,117,119,143,169,170,325,326,655,657,658,693,706,770,1452,1453,2175,2959,3969,3970,8043,13217,17080,39532,46542,57420,72239,79202,81102,130798,140975,141106,146776
wom-hiv1rt	MIN-SIM	157,167,1183,1397,1502,1817,5623,7654,8990,10006,10697,14323,15748,18672,25020,25675,25676,26189,26734,26865,27370,27864,28715,30266,30267,34100,34101,35543,36024,36025,39164,44098,44099,44100,47620,48798,52071,53938,53939,56102,58609,60276,60277,60278,61603,63441,65070,68320,68321,68322,69560,69561,72873,74903,76847,76848,79545,79546,81243,84075,92544,94538,97856,97857,101172,101822,109588,11625…
wom-hiv1rt	SUM-SIM	0,1,2,3,4,5,6,9,14,27,28,69,72,79,95,123,164,210,255,278,337,350,515,541,584,1026,1161,1162,1419,1577,1595,1918,2016,2115,2485,3325,4322,4503,4897,5011,5984,6008,6276,6634,6690,6935,7237,7690,8101,8327,9351,12296,13646,13673,17148,17260,17878,18086,18329,20116,20336,21865,22613,23747,24050,24225,25262,25770,26895,33383,33665,35467,36750,37228,38361,38928,40945,42727,43179,43881,48120,48391,48882,…
wom-hiv1rt	NUMDEN-SIM	0,2,5,6,7,9,10,30,83,110,116,148,226,251,326,402,452,567,593,910,923,963,1088,1154,1412,1438,1562,1656,1657,1874,1961,3266,3374,3664,3870,4446,5204,5389,5500,6189,6969,7017,8049,8085,8500,9564,10426,12375,15753,16111,16960,17406,18019,18839,19262,20286,20305,21902,22304,23463,24456,26129,26695,27235,28543,29897,31703,31875,32292,33262,34435,35082,37620,38373,40583,40938,41915,43446,43678,45306,46…
wom-hiv1rt	BAYES	110,215,217,460,551,919,920,957,1018,1041,1044,1094,1269,1485,2131,2503,2520,2572,3129,3333,3563,3567,3568,3786,3904,3910,4533,4953,5757,5841,5879,6117,6343,7887,7899,8618,8898,8929,9000,9003,9660,9909,9938,10200,10512,11022,11566,11988,15740,17084,17116,17339,17975,18072,18386,19253,19911,20449,21448,22563,22841,22880,23357,23969,24987,25722,26627,26704,27857,28142,28584,28811,29291,30671,30800,…
wom-hiv1rt	BKD	0,1,2,3,4,5,6,7,8,9,10,11,12,13,14,15,16,17,18,19,20,21,23,24,25,26,27,28,29,30,31,32,33,34,35,36,37,38,39,40,41,42,44,45,46,48,49,50,51,52,56,58,60,70,72,73,81,103,107,109,122,125,134,148,201,471,650,893,1086,1606,2437,2561,2688,2690,2993,3817,4403,5548,6890,7507,7559,11649,11696,12866,14587,15111,16096,23996,24777,26344,39269,48049,48464,58020,59540,64212,68510,123596,132294
wom-hiv1rt	ETD	0,1,3,4,5,6,7,8,9,10,11,12,13,14,15,16,17,18,19,20,21,22,23,24,25,27,28,29,30,31,32,33,34,35,36,37,38,39,40,41,43,44,45,46,47,48,51,52,53,54,55,56,57,58,59,60,61,62,63,64,66,67,70,71,72,74,75,79,81,88,92,95,96,107,114,132,234,237,246,262,324,423,726,799,2054,2664,4026,16423,20583,21817,25265,31273,41793,57454,74670,78996,83681,122583,125628
wom-hiv1rt	TPD	1,2,3,4,5,6,7,8,10,11,12,13,14,16,17,18,19,20,21,22,23,24,25,26,27,28,29,30,31,32,33,34,35,36,37,38,40,41,43,44,46,47,48,49,54,55,56,59,60,61,62,63,64,65,67,69,70,71,73,76,79,80,84,85,86,90,92,95,100,102,107,109,111,114,115,180,204,229,423,463,794,871,2221,2390,2509,2879,4625,15592,20813,22199,27566,28442,46356,49487,58564,67282,86756,100112,104760
wom-hiv1rt	SUM-EH	1,2,3,4,5,6,7,8,12,13,15,29,36,50,82,98,99,105,107,117,137,171,203,220,230,249,388,489,626,631,1113,1141,1180,1214,1216,1325,1369,1404,1424,1426,1455,2410,2602,2611,3377,3682,3832,5671,5672,5963,6601,7686,8327,9519,10785,11119,11210,12383,12634,13362,13394,13439,14386,14563,14969,15261,16272,16332,18145,18484,21395,22136,22886,23873,23978,24430,25075,26685,27213,27761,31314,31437,36730,36838,4012…
wom-hiv1rt	SUM-ET	1,2,3,4,5,6,7,8,9,10,11,12,13,14,15,16,17,18,19,20,21,22,23,25,26,27,28,29,30,31,32,33,34,35,36,37,38,39,40,41,42,43,44,45,46,47,48,49,52,53,54,55,56,57,58,59,60,61,64,66,68,69,70,75,81,82,87,91,94,97,191,202,302,347,434,447,457,761,1224,1227,2062,2887,2946,2992,3456,10683,11818,13016,16653,32132,35568,36933,42241,74707,87901,117101,144212,144549,159505
wom-hiv1rt	SUM-TP	1,2,3,4,5,6,7,8,9,10,11,12,13,14,15,16,17,18,19,20,21,22,23,24,25,26,27,28,29,30,32,33,34,35,36,37,38,39,40,41,42,43,44,45,46,47,48,49,50,51,53,54,55,56,57,58,60,62,64,65,66,67,68,70,74,77,78,86,118,132,193,212,247,300,417,914,993,1069,2227,2567,2648,2653,3445,4607,5221,9161,12911,13057,16723,27622,40128,44620,46120,74233,84182,114233,148215,149090,153352
stahl-thrombin	MIN-RANK	13,14,15,16,17,18,19,20,21,22,23,24,25,26,27,28,29,30,31,32,33,34,35,36,37,52,53,54,55,56,57,58,59,60,80,81,82,83,84,85,107,108,109,110,111,126,127,128,129,130,151,152,169,170,171,172,173,198,236,316,365,432,649,1021,1245,66461,99964
stahl-thrombin	MAX-RANK	564,2790,4939,5892,6205,6862,7135,8662,8663,9248,10345,10687,10814,12800,14664,17157,17906,19568,19853,22009,22315,22613,23064,23719,25228,25330,27204,27756,35443,36670,36671,39539,41751,50399,51227,56025,57724,60566,63744,64408,64769,64770,68809,69515,70088,72727,74848,75788,80722,80723,84562,84563,85998,88676,94231,95916,98519,101400,102179,107101,107154,111906,117725,119695,128368,129781,168638
stahl-thrombin	SUM-RANK	2,5,6,12,19,31,44,50,64,71,75,93,95,103,129,132,154,226,278,364,380,385,386,414,508,545,573,627,641,648,653,680,685,710,748,802,812,909,941,1142,1291,1881,2060,3167,3492,3527,3555,3741,4400,4770,4817,4882,5586,7196,9335,11187,11937,13546,23966,39348,56742,61277,65017,103208,110211,110371,125389
stahl-thrombin	MAX-SIM	0,1,2,3,4,5,6,7,8,9,10,11,12,13,14,15,16,17,18,19,20,21,22,23,24,25,26,27,28,29,30,31,32,33,35,37,38,39,41,42,45,46,52,77,102,103,162,183,184,187,188,213,285,369,375,376,484,666,714,886,940,1403,1851,2016,2149,68049,117250
stahl-thrombin	MIN-SIM	377,878,973,1656,2562,3161,3162,3552,4091,4956,6090,6583,7120,7274,7310,8482,8659,9233,11983,12058,13308,13342,13699,13700,13936,14687,16153,18925,22362,22629,24906,29176,31438,32254,32255,33465,35259,35647,38555,39049,39121,39433,41957,42060,42424,43773,45734,45735,46643,47992,48396,49206,49207,50938,52506,58855,59063,60564,68514,70035,71493,88893,88894,91181,155428,160242,160243
stahl-thrombin	SUM-SIM	0,1,2,3,4,5,6,7,8,9,10,11,12,13,14,15,16,17,18,19,20,21,22,23,24,25,26,27,28,29,30,31,32,33,36,38,39,41,43,45,82,198,230,272,390,441,521,625,769,836,854,1062,1174,2257,2865,4623,10127,10308,10890,10932,32925,41306,53669,102817,107588,114149,116190
stahl-thrombin	NUMDEN-SIM	0,1,2,3,4,5,6,7,8,9,10,11,12,13,14,15,16,17,18,19,20,21,22,23,24,25,26,27,28,29,30,31,32,33,35,36,37,39,41,42,71,179,180,223,304,346,349,443,560,679,841,885,937,1746,2503,3876,8366,9322,10183,10896,34167,41780,51871,102254,104695,112089,115130
stahl-thrombin	BAYES	0,1,2,3,4,5,6,7,8,9,10,11,12,13,14,16,17,21,22,23,24,32,33,41,45,48,97,145,155,442,681,755,898,906,1144,1261,1431,2256,2271,2765,3765,5145,8727,10127,11127,17121,20960,27650,30262,30272,30586,33198,34053,34597,35010,37683,37806,47259,47704,53756,61584,76773,78534,83118,97120,101591,108380
stahl-thrombin	BKD	0,1,2,3,4,5,6,7,8,9,10,11,12,13,14,15,16,17,18,19,20,21,22,23,24,25,26,27,28,29,30,31,32,33,34,35,36,37,38,39,40,41,46,49,52,54,63,67,68,71,78,84,109,225,256,316,407,450,1699,2251,2871,3080,6485,12821,14764,21293,41107
stahl-thrombin	ETD	0,1,2,3,4,5,6,7,8,9,10,11,12,13,14,15,16,17,18,19,20,21,22,23,24,25,26,27,28,29,30,31,32,33,34,36,37,38,39,40,41,43,47,49,50,63,78,83,93,100,105,124,132,152,157,185,186,222,256,426,509,527,847,2664,2828,12501,20170
stahl-thrombin	TPD	2,3,4,5,6,7,8,9,10,11,12,13,14,15,16,17,18,19,20,21,22,23,24,25,26,27,28,29,31,32,33,34,35,37,38,40,41,43,52,54,57,59,62,64,67,75,98,117,119,145,150,171,176,185,217,316,393,513,583,600,814,851,1046,3889,8596,10992,20144
stahl-thrombin	SUM-EH	0,1,2,3,4,5,6,7,8,9,10,11,12,13,14,15,16,17,18,19,20,21,22,23,24,25,26,27,28,29,30,31,32,34,38,53,62,64,665,860,3340,4631,5512,5532,12216,13229,15518,15956,18065,20701,40706,40828,41816,42475,43219,44465,53499,60197,61336,78072,85313,85908,93949,101962,104993,141608,143996
stahl-thrombin	SUM-ET	0,1,2,3,4,5,6,7,8,9,10,11,12,13,14,15,16,17,18,19,20,21,22,23,24,25,26,27,28,29,30,31,32,33,35,37,38,39,40,42,45,46,52,78,94,97,163,181,185,186,188,214,271,378,382,385,459,544,611,773,923,1006,1697,1773,2045,76726,119749
stahl-thrombin	SUM-TP	0,1,2,3,4,5,6,7,8,9,10,11,12,13,14,15,16,17,18,19,20,21,22,23,24,25,26,27,28,29,30,31,32,33,35,37,38,39,40,42,45,46,52,78,95,98,163,181,185,186,188,213,271,374,383,384,468,567,621,814,940,1101,1809,1840,2099,69537,118545
muv-gpcr-1	MIN-RANK	25,26,55,89,166,195,223,427,661,858,1007,1322,2030,2553,3438,3967,5524,6398,7030,9663,10290,10441,11543,12054,12553,12641,13029,13060,13871,14578
muv-gpcr-1	MAX-RANK	1341,1605,3441,3466,3467,3481,4431,4948,5093,5545,5835,5903,5920,6671,7160,7635,8114,8489,8505,8665,8729,9356,9601,10444,10645,10990,13351,13590,14004,14064
muv-gpcr-1	SUM-RANK	818,1240,1825,2575,3800,4697,4723,4745,4856,5316,5404,5517,6140,6498,6804,7710,8336,8387,8617,9060,9397,9671,10696,11072,11141,11546,11635,13389,13867,14128
muv-gpcr-1	MAX-SIM	54,55,68,69,179,180,269,270,295,812,1533,1579,1580,2040,2593,3952,4993,6667,7932,8699,9366,11270,11428,12209,12480,12803,13601,13880,14209,14256
muv-gpcr-1	MIN-SIM	335,1117,1384,3095,3170,3857,3926,4467,4715,4716,5237,5506,5769,5888,6248,6560,6783,7506,8547,9054,9594,9970,9971,10558,11993,12417,12418,12419,13319,13320
muv-gpcr-1	SUM-SIM	578,896,1519,1701,2165,2286,2758,3016,3225,3489,3537,4059,4732,4925,6374,6418,7310,7847,8405,10136,10404,10713,11444,12104,12293,12385,12446,13758,13975,14028
muv-gpcr-1	NUMDEN-SIM	369,961,1082,1788,1870,2042,2416,2530,2717,3112,3115,4122,4218,4971,5352,6036,6590,7387,7972,8841,9367,10019,10756,11366,11478,11549,11694,13280,13626,13658
muv-gpcr-1	BAYES	57,206,620,1038,1118,1937,2034,2065,2240,3298,3412,3613,3830,3863,4257,5887,6007,6864,9166,10156,10905,13072,13298,13468,13602,14201,14601,14606,14704,14726
muv-gpcr-1	BKD	44,68,146,150,219,242,347,369,714,746,875,1064,1134,1192,1453,2567,5360,5747,5916,5967,7397,7609,7775,9530,9997,10763,12370,13324,14500,14611
muv-gpcr-1	ETD	63,65,108,125,175,180,181,264,397,474,828,863,873,1259,2149,2454,5334,5648,6447,6953,7056,8098,8164,8439,9943,10112,10523,12262,14496,14843
muv-gpcr-1	TPD	118,168,171,187,188,216,262,382,575,653,682,762,868,1952,2102,2417,4483,6342,6373,7123,7158,8546,8639,9679,9957,10557,11339,13195,14638,14793
muv-gpcr-1	SUM-EH	536,578,722,1018,1564,1938,1971,2781,2952,3500,3699,4052,4132,5023,5157,5349,6334,6336,7476,7566,8192,9043,9424,9767,12009,12314,12342,13396,13952,14152
muv-gpcr-1	SUM-ET	52,56,68,70,190,199,254,302,323,528,1245,1530,1832,1948,3232,4143,4202,5700,7143,8930,10356,10610,11201,12130,12250,12452,12595,13122,13891,13965
muv-gpcr-1	SUM-TP	45,63,91,110,204,212,255,401,404,462,939,1437,1586,2070,3763,4149,4526,5365,7238,8281,10467,10624,11628,12107,12282,12548,12802,12860,13887,14151
wom-alr2	MIN-RANK	12,13,14,15,16,17,18,19,20,21,22,23,24,25,26,27,28,29,30,31,32,33,34,35,36,54,55,56,74,75,76,77,98,99,100,140,250,1460,3043,3255,3293,35774
wom-alr2	MAX-RANK	2878,6154,7037,25992,30713,32655,44619,57088,66264,76372,78708,83259,84606,88755,89797,90961,96020,105371,108427,112413,115478,117812,126004,126874,127730,129127,134182,134424,138713,140400,145028,145883,146338,149258,153205,153206,154810,156932,157362,157539,167535,170318
wom-alr2	SUM-RANK	973,2951,3288,4231,4532,4580,6809,6985,7102,7978,8558,9727,9994,14853,17651,17708,19811,22683,22886,23475,25635,28310,30031,30994,42762,46215,46552,47376,47730,47895,52092,61502,73782,74269,74857,81540,82953,98300,120071,125843,132351,138590
wom-alr2	MAX-SIM	3,4,5,6,7,8,9,10,13,14,17,18,19,22,23,24,25,26,27,48,49,51,52,59,60,70,71,79,100,101,122,123,242,284,292,673,1500,1805,5570,7811,21189,79940
wom-alr2	MIN-SIM	4382,5683,5684,9550,13160,14351,18236,22899,30040,36653,45641,53425,60145,60481,66358,67463,70274,73598,75529,79261,89968,93091,98903,99611,103274,103619,106346,107388,113555,113556,116970,116971,119006,124125,127807,127808,129352,136710,142474,142475,145318,145319
wom-alr2	SUM-SIM	1,2,3,6,10,11,13,27,30,32,62,78,110,113,119,182,184,202,431,444,504,626,727,792,808,888,1168,1253,1852,2052,2400,7616,7711,11533,15803,17127,19991,40870,54233,64986,111417,123884
wom-alr2	NUMDEN-SIM	1,2,4,19,20,26,30,32,63,142,162,167,177,240,281,301,544,641,779,829,883,979,1135,1392,1859,2190,3490,3942,4138,5141,5268,15013,26213,27816,30345,30620,37218,50987,55805,90992,129371,134323
wom-alr2	BAYES	158,212,226,242,247,270,382,441,549,633,720,724,854,863,942,1062,1098,1319,1354,1594,1679,1815,1856,1951,2029,2418,2719,3474,3711,3899,4155,4157,4653,5753,5961,6392,8936,9084,10344,18732,22040,24091
wom-alr2	BKD	0,1,2,3,4,5,6,7,8,9,10,11,12,13,14,15,16,17,19,22,29,35,36,39,44,51,55,56,117,149,426,444,804,818,1122,1289,1473,2706,8415,12113,18060,68516
wom-alr2	ETD	0,1,3,4,6,7,8,10,12,14,15,17,18,19,20,21,22,24,26,29,34,37,39,40,42,43,44,61,65,70,100,104,109,144,147,275,1055,1115,1257,9422,23017,83200
wom-alr2	TPD	0,3,4,5,7,8,10,11,12,13,14,15,19,20,23,25,28,30,38,40,41,47,52,54,55,57,62,78,81,106,109,119,184,236,368,1012,1105,1903,4014,12798,22227,74442
wom-alr2	SUM-EH	0,1,2,5,6,17,22,23,37,39,45,65,92,124,133,164,269,319,334,338,358,703,864,878,1032,1249,1320,1358,1369,1392,1957,2325,2478,2739,3052,3182,3351,4357,8606,17446,23784,35148
wom-alr2	SUM-ET	3,4,5,6,7,8,9,10,13,14,16,18,19,22,23,24,25,26,27,34,35,42,53,58,59,61,65,69,103,104,118,143,147,151,208,765,1111,1658,2296,13695,27255,56121
wom-alr2	SUM-TP	0,1,2,3,7,8,9,10,11,12,13,17,18,19,20,22,23,24,26,28,29,33,35,40,46,54,57,66,79,87,105,115,130,231,280,858,1028,1241,1307,16321,26411,59219
muv-protease-2	MIN-RANK	18,19,20,21,22,23,24,25,26,27,28,29,52,53,78,119,139,166,167,168,238,256,367,1419,2147,2191,4746,6461,6851,7976
muv-protease-2	MAX-RANK	367,1440,1556,1659,1932,2014,2172,2220,3226,4002,4003,4195,4231,4456,4759,5369,5562,7062,7549,8818,9291,9304,10048,10450,10682,10725,11063,11612,12701,14001
muv-protease-2	SUM-RANK	177,235,254,264,302,310,749,767,851,944,1172,1187,1235,1450,1532,1838,1975,1999,2107,2281,2520,2726,2996,3094,4229,5547,5658,6043,6599,10096
muv-protease-2	MAX-SIM	3,4,5,6,8,9,16,17,18,19,29,30,32,33,49,273,274,375,376,783,858,859,892,2559,2981,3479,4249,8216,8342,9512
muv-protease-2	MIN-SIM	30,38,56,252,1498,2023,2060,2323,2926,3177,3178,4103,4159,4160,4608,4609,5772,5839,5840,5841,5934,5935,6027,6399,7529,7530,7596,8153,12814,12815
muv-protease-2	SUM-SIM	7,77,78,95,140,144,179,346,352,367,380,424,507,629,657,704,763,1019,1194,1227,1686,1905,1961,2055,2124,2295,3731,4162,5172,10565
muv-protease-2	NUMDEN-SIM	6,44,61,72,102,103,141,288,315,324,326,363,388,456,488,753,784,855,905,1352,1381,1495,1529,1570,1862,2391,3032,3039,4580,9942
muv-protease-2	BAYES	9,36,58,92,98,108,114,131,133,156,158,162,182,221,226,306,325,340,368,620,739,741,798,1571,2702,3441,4209,4660,5190,6985
muv-protease-2	BKD	0,1,3,4,6,8,14,19,46,63,75,80,147,178,255,296,345,399,447,501,578,676,725,1341,1698,2375,3841,6881,7056,9890
muv-protease-2	ETD	0,1,2,3,5,7,9,13,38,41,51,72,76,94,109,123,155,200,286,424,456,580,672,1087,1230,2170,2990,5696,7590,10282
muv-protease-2	TPD	0,1,2,3,5,6,9,27,41,55,57,92,132,137,139,213,253,352,373,617,787,835,1289,1394,1476,1906,3204,6704,7758,8663
muv-protease-2	SUM-EH	11,13,17,23,25,28,34,36,41,43,47,88,91,93,116,202,229,386,424,967,1041,1252,1361,1433,1712,1960,3256,3568,3960,4613
muv-protease-2	SUM-ET	3,5,7,9,10,11,12,13,21,23,28,29,33,48,72,110,136,269,276,556,742,757,933,1163,1842,2246,2530,3491,4127,9443
muv-protease-2	SUM-TP	2,4,5,6,9,13,15,17,22,25,30,38,48,56,58,115,160,228,238,500,744,784,1024,1104,1778,2145,2901,3462,4975,8807
muv-ppi-2	MIN-RANK	28,56,60,116,117,198,390,608,773,774,823,824,825,1033,1188,2373,2374,3119,3879,6315,6914,7464,8043,11358,11488,12029,12341,12869,13710,15025
muv-ppi-2	MAX-RANK	78,437,1213,2049,2214,2418,3037,3176,4272,4303,5174,5448,5650,5946,6271,6272,6617,7095,7436,7470,8278,9379,9750,9991,10947,10950,11078,12299,13296,14855
muv-ppi-2	SUM-RANK	240,1139,2112,2467,2519,2647,2775,2865,2916,2933,3104,3423,5563,5883,6004,6170,6313,7378,7531,8585,8799,9463,10146,10665,10960,11276,12470,13446,13766,15019
muv-ppi-2	MAX-SIM	43,44,248,249,326,327,398,425,426,496,550,742,970,971,2295,2344,2345,5248,5249,7980,9179,10023,10024,10097,10118,10142,10299,10384,11262,15023
muv-ppi-2	MIN-SIM	189,556,918,1375,1609,4091,4627,5100,5148,5631,5651,7023,7024,7622,8605,9071,9267,9292,9293,9935,11092,11093,11694,12377,12442,12908,13528,13968,14832,14833
muv-ppi-2	SUM-SIM	324,1449,1687,1805,1810,1991,2397,2536,2619,4369,4932,4942,5212,5991,6473,6612,6832,7331,7637,7689,9783,9926,10620,11297,11622,11742,12007,12350,12961,14993
muv-ppi-2	NUMDEN-SIM	78,1030,1091,1321,1385,1548,1701,1874,2512,3244,3622,3673,4187,4947,5054,5937,6109,6138,6712,6794,8820,9228,9908,10750,11178,11184,11902,12178,12587,14991
muv-ppi-2	BAYES	140,991,1343,1417,1543,1560,1735,2249,2567,2777,3011,3079,3239,3957,4005,4398,5236,5243,7203,7556,7844,8034,9199,9421,11123,12321,12341,12840,13607,14882
muv-ppi-2	BKD	41,58,89,319,332,335,397,512,704,853,1205,1614,1642,1690,1797,2001,2266,3390,3932,4008,4473,4813,5841,5940,7330,8923,13002,13079,13349,13877
muv-ppi-2	ETD	38,47,100,191,193,277,325,462,522,819,827,935,1248,1367,1674,1739,1835,1885,2692,2711,3270,4799,4859,6232,6252,8822,12142,13379,13608,13764
muv-ppi-2	TPD	46,106,215,233,421,515,568,767,966,971,1082,1271,1489,1586,1972,2109,2128,2674,2895,2953,3799,4895,5128,6327,6429,8563,12072,12113,13551,13947
muv-ppi-2	SUM-EH	226,280,754,776,845,1228,2105,2188,2761,2927,3112,3423,4216,4636,5330,5362,5482,5763,6353,7798,7870,9136,9299,10441,10774,12166,12495,13345,14407,14428
muv-ppi-2	SUM-ET	43,44,241,247,311,324,384,423,425,497,546,739,969,970,2263,2368,2374,5397,5401,8148,9523,9529,9594,9917,10184,10202,10300,10417,11433,14987
muv-ppi-2	SUM-TP	42,43,241,246,311,325,384,422,425,497,547,738,968,969,2284,2350,2351,5277,5278,8017,9263,9747,9950,9971,10056,10183,10344,10373,11307,14993
wom-impdh	MIN-RANK	11,12,13,14,15,16,17,18,19,20,21,22,23,24,25,26,27,28,29,30,31,32,33,34,35,48,49,50,51,52,53,54,55,56,73,74,75,106,128,208,299,2475,3722,10490,11031,11113,13987,67214,154523
wom-impdh	MAX-RANK	1891,2445,3154,3155,4210,5243,7305,7642,8980,13332,16465,19125,22592,32075,34660,35717,51049,51264,72270,75308,79213,80023,82645,85638,92016,94509,94510,98190,102135,104042,105657,107168,109571,110840,110841,114050,114493,115893,121896,125604,136163,136719,138853,141335,144985,163514,167954,168166,173808
wom-impdh	SUM-RANK	17,20,31,47,50,66,110,138,162,196,300,301,339,453,583,713,833,1086,1196,1367,1679,1836,1873,2076,2135,2151,2428,2451,2545,2577,2582,2781,2782,3010,3437,3923,5551,8256,13394,13742,19486,24906,30806,47245,63627,100297,100933,101456,163857
wom-impdh	MAX-SIM	0,1,2,3,4,5,6,7,8,9,10,11,12,14,15,16,17,18,19,21,22,23,24,25,27,28,30,33,34,36,43,54,55,63,71,87,88,342,605,773,1520,5950,14509,14510,17918,43618,43619,90640,157109
wom-impdh	MIN-SIM	1243,1498,1845,1846,2739,3020,3923,7102,9777,11861,13440,15941,20591,23472,24556,27562,30840,32598,33655,35186,35363,41597,42137,42138,44619,48477,49450,49451,50544,52257,54013,55035,55036,57281,59516,59926,64681,65432,69538,82234,88551,91218,100230,109483,140303,156428,156429,165287,165288
wom-impdh	SUM-SIM	0,1,2,3,4,5,6,7,8,9,10,11,12,13,14,15,16,17,18,19,20,21,22,23,24,25,26,27,28,29,31,33,34,35,38,47,736,3022,5769,6414,7306,8901,19928,32261,53624,102181,108948,112017,161271
wom-impdh	NUMDEN-SIM	0,1,2,3,4,5,6,7,8,9,10,11,12,13,14,15,16,17,18,19,20,21,22,23,24,25,26,27,28,29,31,33,34,35,37,44,544,3128,5393,8683,8806,11927,25688,30545,54239,97484,104076,109887,160946
wom-impdh	BAYES	0,1,2,3,5,15,18,21,26,27,29,31,61,85,101,110,123,133,165,169,180,182,188,202,221,224,230,322,352,731,796,848,853,1017,1338,1460,1772,1814,3409,5393,5774,12336,14795,15709,20610,26434,75976,132092,156466
wom-impdh	BKD	0,1,2,3,4,5,6,7,8,9,10,11,12,13,14,15,16,17,18,19,20,21,22,23,24,25,26,27,28,29,30,31,32,33,40,45,59,117,282,328,384,1033,1151,6936,12197,14003,22023,92393,160008
wom-impdh	ETD	0,1,2,3,4,5,6,7,8,9,10,11,12,13,14,15,16,17,18,19,20,21,22,24,27,29,30,31,32,33,34,37,40,53,56,74,110,122,147,177,193,557,1610,14025,16174,17364,23400,32956,142577
wom-impdh	TPD	1,2,3,4,5,6,7,12,13,14,15,17,18,20,21,22,23,25,27,28,35,37,38,39,46,53,55,59,69,72,80,83,86,140,142,176,177,197,317,478,847,1401,1867,10383,16927,17983,18162,29545,126529
wom-impdh	SUM-EH	0,1,2,3,4,5,6,7,8,9,10,11,12,13,14,15,16,17,18,19,20,21,23,24,25,28,36,38,40,51,80,83,151,166,168,170,218,1150,1618,1637,1788,2736,7260,7375,10114,29976,119498,135087,142112
wom-impdh	SUM-ET	0,1,2,3,4,5,6,7,8,9,10,11,12,14,15,16,17,18,19,20,22,23,24,25,27,28,30,32,34,36,43,54,55,63,69,87,88,304,607,768,1349,5188,14603,15000,18666,46783,46956,90125,154285
wom-impdh	SUM-TP	0,1,2,3,4,5,6,7,8,9,10,11,12,13,15,16,17,18,19,20,22,23,24,25,27,28,30,31,34,36,42,54,55,62,69,87,88,304,607,771,1394,5534,14632,14690,18226,44332,44333,91087,157061
wom-fxa	MIN-RANK	5,6,7,8,9,10,11,12,13,14,15,16,17,18,19,20,21,22,23,24,25,26,27,28,29,30,31,32,33,34,35,36,37,38,39,40,41,42,43,44,45,46,47,48,49,50,51,52,53,54,55,56,57,58,59,60,61,62,63,64,65,66,67,68,69,70,71,72,73,74,75,76,77,78,79,80,81,82,99,100,101,102,103,104,105,106,107,108,109,110,111,112,113,114,115,138,139,140,141,251,252,253,298,310,343,438,9669
wom-fxa	MAX-RANK	73,74,91,117,145,165,187,353,453,472,606,718,962,1065,1103,1353,1664,2965,2966,3682,4173,4175,4290,4511,4645,5461,6248,6688,7201,7516,8165,9981,10277,10396,10504,11088,11089,11090,12215,12278,12279,12280,13166,15161,15488,16380,18206,20369,20623,24517,26815,27988,28244,28245,28420,29467,30662,31058,31349,32249,36015,36199,38173,38468,40009,40071,41722,45853,45945,46748,53765,54410,54697,57155,626…
wom-fxa	SUM-RANK	0,1,2,3,4,5,6,7,8,9,10,11,13,14,16,17,18,19,20,21,22,24,25,29,35,38,48,57,60,61,65,74,81,82,86,89,104,113,131,159,171,206,235,268,412,474,616,666,847,1184,1324,1540,1685,1755,2301,2357,3310,3516,3545,3582,3727,3810,4714,5182,6236,6840,7310,7468,7545,7619,8139,8997,9138,9472,9836,9938,10404,11202,12023,12037,12074,12853,12854,23725,24913,28589,29344,30324,32654,33560,34726,37448,39345,40048,40529,…
wom-fxa	MAX-SIM	0,1,2,3,4,5,6,7,9,10,11,12,13,14,15,16,17,18,19,20,21,22,23,24,25,26,27,28,29,30,31,32,33,34,35,36,37,38,39,41,42,45,46,48,49,50,55,56,57,66,67,69,70,76,77,78,79,80,82,83,84,85,86,87,88,91,94,97,98,130,131,142,163,181,182,207,208,214,215,216,223,224,233,235,242,253,254,263,264,283,299,309,319,472,548,568,709,715,1186,1230,1411,2434,2684,2737,3175,3706,3714
wom-fxa	MIN-SIM	0,1,2,4,14,20,21,29,30,31,34,38,39,40,64,65,66,77,82,87,114,132,136,149,164,184,319,320,322,397,595,596,856,1205,1501,1561,1590,1716,2063,2133,3076,3748,4582,5211,7308,7874,7875,8207,8247,8814,11088,12534,13089,14643,14967,14989,15085,16911,17183,17246,21349,21745,23005,23106,25066,25709,26027,27488,30369,31025,34060,34406,34446,34557,37120,41858,42511,42890,44539,52052,55107,58082,59675,59919,62…
wom-fxa	SUM-SIM	0,1,2,3,4,5,6,7,8,9,10,11,12,13,14,15,16,17,18,19,20,21,23,24,25,26,27,28,29,30,31,32,33,34,35,36,37,38,39,40,41,42,43,44,45,46,47,48,49,50,51,52,53,54,55,56,58,59,60,61,62,64,66,67,70,75,76,80,88,97,213,222,428,490,530,544,588,646,1049,1400,3557,3723,4516,5289,5446,6426,7708,8488,11205,13223,13414,14752,15706,15957,16779,17745,20197,21918,22786,23986,24946,26178,27450,58168,65559,78020,83944
wom-fxa	NUMDEN-SIM	0,1,2,3,4,5,6,7,8,9,10,11,12,13,14,15,16,17,18,19,20,21,22,23,24,25,26,27,28,29,31,32,33,34,35,36,37,38,39,40,41,42,43,44,45,46,47,48,49,50,51,52,53,54,55,56,57,58,59,61,62,65,67,70,75,76,101,102,104,105,349,394,400,532,758,794,838,904,934,1212,3432,4930,5387,7659,7873,9203,10547,10789,11862,15161,16493,18242,18583,19356,20419,23526,23981,24649,25695,26628,27157,27303,34478,59229,64495,77036,84997
wom-fxa	BAYES	0,1,2,5,7,10,19,37,44,53,65,67,135,147,179,217,249,255,265,386,390,415,493,525,592,772,913,1008,1245,1273,1280,1563,1637,1657,1739,1895,2074,2457,2812,2813,3392,3501,3537,3695,3988,4306,4624,4806,5023,5046,5759,6442,7948,8056,8498,9420,9458,9764,9923,10944,11479,12099,12484,16642,17414,17539,17796,19584,21080,21081,21479,22244,22558,24635,26886,27018,27417,28180,28204,30358,32290,33789,34112,3429…
wom-fxa	BKD	0,1,2,3,4,5,6,7,8,9,10,11,12,13,14,15,16,17,18,19,20,21,22,23,24,25,26,27,28,29,30,31,32,33,34,35,36,37,38,39,40,41,42,43,44,45,46,47,48,49,50,51,52,53,54,55,56,57,58,59,60,61,62,63,65,66,67,68,69,70,71,72,73,74,75,76,77,78,79,80,82,83,84,85,86,87,88,89,90,91,92,94,95,96,98,100,101,106,108,114,127,156,228,277,551,44178,58343
wom-fxa	ETD	0,1,2,3,4,5,6,7,8,9,10,11,12,13,14,15,16,17,18,19,20,21,22,23,24,25,26,27,28,29,30,31,32,33,34,35,36,37,38,39,40,41,42,43,44,45,46,47,48,49,50,51,52,53,54,55,56,57,59,60,61,62,63,65,66,67,68,69,70,71,73,74,75,76,78,79,80,81,84,85,86,87,88,90,91,92,93,94,95,96,104,108,109,111,113,126,133,162,188,203,206,272,318,327,514,2874,110175
wom-fxa	TPD	0,1,2,3,4,5,6,7,8,9,10,11,12,13,14,15,16,17,18,19,20,21,22,23,24,25,26,27,28,29,30,31,32,33,34,35,36,37,38,39,40,41,42,43,44,45,46,47,48,49,50,51,52,53,54,55,56,57,58,59,61,62,63,64,65,66,67,68,69,71,72,73,74,76,78,80,81,82,83,84,85,87,89,90,92,93,94,97,100,103,111,115,118,120,123,137,141,157,174,197,200,209,266,428,486,7439,64454
wom-fxa	SUM-EH	0,1,2,3,4,5,6,7,8,9,11,12,13,14,15,16,17,18,19,21,22,23,24,25,26,27,28,29,30,31,32,34,35,36,38,39,41,42,43,48,49,51,53,55,59,60,63,72,99,124,149,173,193,205,259,290,356,376,390,411,451,464,474,524,537,580,631,706,832,955,975,1018,1254,1312,1320,1458,1777,1845,2582,2884,3090,3409,3696,3739,4635,7339,8239,9088,12148,14800,17401,18436,22426,25919,32521,38688,38797,46373,47280,47852,50725,57626,59674…
wom-fxa	SUM-ET	0,1,2,3,4,5,6,7,8,9,10,11,12,14,15,16,17,18,19,20,21,22,23,24,25,26,27,28,29,30,31,32,33,34,35,36,37,38,39,40,41,42,43,44,46,48,49,50,51,53,55,56,57,62,63,66,69,70,71,72,77,79,80,84,88,89,90,91,92,97,99,128,129,135,136,148,150,151,152,167,178,184,188,192,193,195,208,210,217,222,230,231,236,241,269,281,288,327,432,536,621,980,1395,1535,1854,2274,3122
wom-fxa	SUM-TP	0,1,2,3,4,5,6,7,8,9,10,11,12,13,14,15,16,17,18,19,20,21,22,23,25,26,27,28,29,30,31,32,33,34,35,36,37,38,39,40,41,42,43,44,45,46,47,48,49,50,51,52,53,54,55,58,59,60,61,64,65,66,67,70,74,83,84,85,86,87,88,96,98,106,118,127,133,143,145,146,156,158,171,173,174,175,177,180,191,193,203,208,212,217,219,262,265,305,396,531,539,1116,1155,1405,1808,2316,2466
muv-chaperone	MIN-RANK	27,28,29,112,163,191,192,342,447,456,876,937,1126,1293,1804,2362,2619,3417,4708,5173,6509,7230,10326,10605,12537,13196,13245,13694,14542,14951
muv-chaperone	MAX-RANK	1173,2112,2486,2850,2949,4948,5457,6120,6141,6353,6726,7112,7181,8716,8958,9025,9293,9962,10283,10687,10713,12408,12540,12541,12921,13447,13560,14115,14297,14839
muv-chaperone	SUM-RANK	238,810,1046,1506,1518,2419,3673,3837,4259,4518,4523,4726,5101,5779,6060,6652,6937,7001,7793,8180,8240,8476,9727,9867,11144,11176,11231,11894,14316,14983
muv-chaperone	MAX-SIM	5,6,101,102,118,475,924,1416,1417,1802,1803,2490,2491,3275,3276,4339,5036,5309,5900,6425,7318,8449,10518,10519,11578,11626,12634,13602,14255,14976
muv-chaperone	MIN-SIM	112,1135,1822,1869,2025,2816,3348,3515,3615,3901,4192,5986,5987,6299,6628,6915,7187,7989,8085,8371,8583,8875,10759,10883,11419,14221,14222,14296,14476,14477
muv-chaperone	SUM-SIM	217,487,1012,1460,1529,2189,2208,2224,2993,3458,3518,3734,4372,4970,5607,5950,6629,6974,7412,7567,7840,9744,10476,11175,11237,12218,12744,13217,14383,14968
muv-chaperone	NUMDEN-SIM	128,223,848,979,1149,1393,2108,2175,2205,2906,3244,3562,4383,4488,5262,5790,5902,5981,6330,6580,7509,8769,9464,10184,10381,11427,11879,12664,14279,14963
muv-chaperone	BAYES	75,308,545,685,754,826,883,890,1036,1947,2109,2703,3305,3731,5907,6570,6616,6623,6633,8815,9076,9475,9694,11132,12459,12663,12798,14507,14696,14723
muv-chaperone	BKD	1,2,14,17,19,32,55,137,200,211,257,419,586,861,909,910,979,1268,1419,1420,2640,3612,4534,4535,5653,7794,8443,11751,12565,13229
muv-chaperone	ETD	1,8,21,23,27,29,41,94,277,302,346,376,539,912,1154,1163,1242,1308,1360,1365,2920,3292,4453,4491,4887,8003,8569,11942,13213,13633
muv-chaperone	TPD	0,5,6,21,62,67,68,144,201,214,449,578,750,832,933,1020,1063,1367,1390,1567,4778,5416,8119,9325,9792,9797,10190,12217,13100,14456
muv-chaperone	SUM-EH	44,95,161,436,544,623,762,918,951,1381,1780,2068,2346,3046,3546,3669,4147,4681,6416,6958,8543,8610,9354,10141,10975,11442,12011,12884,13871,14454
muv-chaperone	SUM-ET	5,6,99,100,115,417,908,1429,1431,1812,1821,2475,2537,3314,3359,4273,4716,5405,5988,6161,7409,8848,10729,11042,11633,11678,11765,13449,14035,14956
muv-chaperone	SUM-TP	5,6,99,100,115,426,908,1421,1422,1804,1805,2475,2486,3285,3291,4333,4857,5342,5925,6331,7367,8510,10604,10611,11594,11668,12313,13420,14231,14948
muv-nr-1	MIN-RANK	24,25,26,27,84,111,112,116,158,159,514,1435,1679,2783,3642,4445,4642,4768,5227,6311,7112,7142,9164,9788,10667,10884,11480,12112,13086,13311
muv-nr-1	MAX-RANK	25,30,765,2037,2337,2395,2569,3497,3926,3927,3994,4172,5793,5892,6689,7688,8086,8214,9201,9411,9621,10206,10415,11938,12005,13186,14241,14580,14722,14786
muv-nr-1	SUM-RANK	176,416,420,866,1290,1679,2178,3475,4040,4403,4921,5112,5128,6464,6639,7531,7823,7868,8092,8328,8665,9442,9556,9625,10154,11247,11476,12397,13669,13750
muv-nr-1	MAX-SIM	3,4,22,23,28,29,128,155,156,1405,1406,1591,1592,2963,2964,3208,4061,4062,4428,4429,5703,6526,6527,7738,7755,7912,8036,11509,13643,14242
muv-nr-1	MIN-SIM	779,1421,1422,1469,2212,2225,2292,2496,2620,3610,4376,4607,4724,5529,5769,6388,7565,9160,9459,10110,10207,10431,11854,11977,12802,12839,13342,13343,14707,14708
muv-nr-1	SUM-SIM	343,1167,1846,2013,2061,2345,2496,2628,2812,3313,3945,4319,5218,5375,5832,5968,6725,7082,7515,7602,7862,8219,8581,8983,9557,9658,10547,10768,13823,14177
muv-nr-1	NUMDEN-SIM	153,1137,1187,1191,1560,1642,1770,1775,2956,3943,3986,4045,4167,4643,4716,5667,6961,7046,7156,7404,7407,8408,8451,8635,9073,9348,9467,9984,13429,14231
muv-nr-1	BAYES	169,348,612,1125,1256,1556,2151,2382,2749,3326,4169,4233,4355,4641,5012,5043,5220,7833,8081,8491,8661,9876,10929,10937,11412,12090,12406,12695,13658,14916
muv-nr-1	BKD	1,3,26,53,61,249,321,522,889,1371,2087,2111,2227,2484,2502,2969,3015,3415,3420,3715,4791,5012,5128,5568,7600,9409,11503,12266,13502,14193
muv-nr-1	ETD	5,6,66,115,143,183,223,1236,1281,1518,1820,1998,2157,2233,2869,2993,3083,3303,3624,3789,4211,5027,5324,5638,7437,9223,11945,12905,13772,13930
muv-nr-1	TPD	1,4,25,36,73,157,172,301,1162,1305,1483,1645,1961,2012,2275,2765,3036,3347,5347,5405,5593,6405,7087,7256,9534,10842,10864,13240,13393,13873
muv-nr-1	SUM-EH	282,724,1159,1801,2004,2032,2126,2551,2859,2903,2985,3035,3051,3147,4118,4370,4444,4839,5371,6820,8102,8345,9435,9636,10475,10738,11377,13390,14019,14274
muv-nr-1	SUM-ET	3,4,22,23,26,28,111,158,163,972,1010,2251,2304,2760,3128,3344,3567,3710,3936,4171,4242,4993,5994,6861,7108,7222,9571,9974,11641,13975
muv-nr-1	SUM-TP	4,5,21,24,28,30,87,214,235,744,863,1890,2070,3216,3455,3503,3765,4010,4109,4133,4161,4930,5897,6758,7000,7248,9423,10022,11967,14107
nci-hiv	MIN-RANK	72,73,74,75,76,77,78,79,80,81,82,83,84,85,86,87,88,89,90,91,92,93,94,95,96,97,98,99,100,101,102,103,104,105,106,107,108,109,110,111,112,113,114,115,116,117,118,119,120,121,122,123,124,125,126,127,128,129,130,131,132,133,134,135,136,137,138,139,140,141,142,143,144,145,146,147,148,149,150,151,152,153,154,155,156,157,158,159,160,161,162,163,164,165,166,167,168,169,170,171,172,173,174,175,176,177,178…
nci-hiv	MAX-RANK	2308,3722,5690,6348,6449,11246,13713,16057,21390,27592,28105,28106,30342,30343,34059,34415,39443,39654,40734,43688,44180,46149,46814,47179,49670,50579,50622,51930,52999,54404,54405,56410,56411,56412,57022,58518,58566,59069,59569,59739,62010,62749,62857,63898,64033,64610,65298,65827,66267,67224,67225,68267,68473,70123,70183,70285,71189,71727,71795,71939,72863,72864,72930,74010,74328,74779,75428,75…
nci-hiv	SUM-RANK	1142,5941,5960,6668,8418,9797,12388,16792,19841,19902,19903,22310,33087,33291,33850,34668,35133,35134,35136,35246,35457,36664,36898,37134,37703,38469,38470,38745,39362,39421,39769,39939,42712,46424,46460,46494,46647,46818,47026,47652,48130,50608,50852,52724,53792,53914,54619,54670,55145,55463,55485,55723,56107,56375,56430,56540,57365,57548,57860,58106,59580,59807,60126,60433,60546,60571,60690,606…
nci-hiv	MAX-SIM	0,1,2,3,4,5,6,7,8,9,10,11,12,13,14,15,16,17,18,19,20,21,22,23,24,25,26,27,28,29,30,31,32,33,34,35,46,47,49,50,51,52,53,54,55,57,58,59,60,61,62,63,64,65,66,67,68,69,70,71,72,73,74,75,76,77,78,79,82,83,84,85,86,87,89,90,91,92,93,94,95,96,97,98,99,100,101,102,103,105,106,107,109,110,111,112,113,114,115,116,117,119,120,121,122,123,124,125,126,127,128,129,130,131,132,133,134,135,136,137,138,139,140,14…
nci-hiv	MIN-SIM	1484,2583,3740,4083,4753,5748,6338,6339,6738,6739,7196,7714,7715,8487,8488,9057,12046,13010,13238,13980,15062,15076,15298,15376,15377,15997,16926,17283,18032,18033,19008,19346,20269,22387,23305,24721,26680,26741,26778,27182,27183,27184,28276,28308,28316,28406,28410,29578,30648,32088,34368,35961,36132,37746,37747,37748,38204,38971,40972,41017,41236,41923,42060,42061,42062,42063,42064,42065,42951,4…
nci-hiv	SUM-SIM	0,1,2,3,4,5,6,7,8,9,10,11,12,13,14,15,16,17,18,19,20,21,22,23,24,25,26,27,28,29,30,31,32,33,34,35,36,37,38,39,40,41,44,45,46,47,50,51,52,54,55,56,57,58,59,60,61,62,63,64,65,69,70,71,72,75,76,81,83,85,93,95,96,102,107,113,114,115,119,120,121,126,136,145,155,163,164,174,204,212,214,218,221,230,235,236,251,257,305,308,312,314,328,353,357,361,389,394,408,435,436,470,495,510,537,541,544,690,701,705,75…
nci-hiv	NUMDEN-SIM	0,1,2,3,4,5,6,7,8,9,10,11,12,13,14,15,16,17,18,19,20,21,22,23,24,25,26,27,28,29,30,31,32,33,34,35,36,37,38,39,40,41,43,50,51,57,84,85,86,97,101,106,133,149,161,167,185,215,216,237,246,253,290,300,316,321,324,360,386,390,412,414,477,487,516,531,559,579,639,640,654,694,695,706,708,735,807,827,836,838,1014,1033,1171,1307,1636,1666,1798,2151,2246,2531,2532,2643,2687,2863,3548,3638,3691,3829,4002,4030…
nci-hiv	BAYES	172,601,1694,1764,2685,2863,3058,5057,5261,5510,5900,5901,7162,7377,7709,7737,8294,8510,8835,9171,10625,10898,11505,11650,11930,11970,12285,12322,12729,13569,13864,13878,13927,14113,14545,14598,15026,15284,15872,15952,16220,17094,17101,17262,17263,17884,17940,18442,18469,18473,18571,19043,19105,19160,19223,19441,19442,19455,19497,19739,20977,21182,21520,21567,21670,21763,21813,22022,22026,22110,2…
nci-hiv	BKD	0,1,2,3,4,5,6,7,8,9,10,11,12,13,14,15,16,17,18,19,20,21,22,23,24,25,26,27,28,29,30,31,32,33,34,35,36,37,38,39,40,41,42,43,44,45,46,47,48,49,50,51,52,53,54,55,56,57,58,60,61,62,63,64,65,67,68,69,70,71,72,73,75,76,78,79,80,81,82,83,84,85,86,87,88,89,90,91,92,93,94,95,96,97,98,99,100,101,102,103,104,105,106,107,108,109,110,111,112,113,114,115,116,117,118,119,120,121,122,123,124,125,126,127,128,129,1…
nci-hiv	ETD	0,1,2,3,4,5,6,7,8,9,10,11,12,13,14,15,16,17,18,19,21,22,23,24,25,26,27,29,30,31,32,34,35,36,37,38,39,40,42,43,44,45,46,47,50,51,52,54,55,56,58,59,60,62,63,65,66,67,68,70,71,73,74,75,76,77,78,79,80,81,82,83,84,86,87,88,89,90,91,92,93,94,95,96,97,98,99,100,101,102,103,104,105,106,108,109,110,111,112,114,115,116,117,118,119,120,121,122,123,124,126,127,128,129,130,131,132,133,134,135,136,137,138,139,…
nci-hiv	TPD	0,1,2,3,4,5,6,7,8,9,10,11,12,13,14,15,16,17,18,19,20,21,22,23,24,25,26,27,28,29,30,31,32,33,34,35,36,37,38,39,40,41,42,43,44,45,46,47,48,49,50,51,53,54,55,56,57,58,59,60,61,62,63,64,65,66,67,68,69,71,72,73,74,76,77,79,80,81,83,84,85,86,87,88,89,90,91,92,93,94,95,96,97,98,100,101,102,103,104,105,106,107,108,109,111,112,114,115,116,117,118,119,120,121,122,123,124,125,126,127,128,129,130,132,133,134…
nci-hiv	SUM-EH	0,1,2,3,4,5,6,7,8,9,10,11,12,13,14,15,16,17,18,19,20,21,22,24,25,26,27,28,29,30,31,33,34,37,39,40,41,43,54,60,61,63,64,65,66,68,69,75,76,77,97,98,103,106,107,110,111,112,121,122,123,124,128,135,165,173,174,175,176,182,183,234,235,241,247,250,272,281,283,312,316,324,331,338,346,357,360,361,382,399,421,433,439,444,487,515,516,524,534,535,545,549,560,567,580,582,588,606,617,618,620,623,649,674,695,6…
nci-hiv	SUM-ET	0,1,2,3,4,5,6,7,8,9,10,11,12,13,14,15,16,17,18,19,20,21,22,23,24,25,26,27,28,29,30,31,32,33,34,35,47,48,49,51,52,53,54,55,56,57,58,59,60,61,62,63,64,65,66,67,68,69,70,71,72,73,74,75,76,77,78,80,81,82,83,85,86,87,88,89,91,92,93,94,95,96,97,98,99,100,101,102,103,105,106,107,108,109,110,111,113,114,115,116,117,118,119,120,121,122,123,125,126,127,128,129,130,131,132,133,134,135,136,137,138,139,140,14…
nci-hiv	SUM-TP	0,1,2,3,4,5,9,10,11,12,13,14,15,16,17,18,19,20,21,22,23,24,25,26,27,28,29,30,31,32,33,34,35,36,37,38,47,49,50,51,52,53,54,55,56,57,58,59,60,61,62,63,64,65,66,67,68,70,71,72,73,74,75,76,77,78,79,80,81,82,83,84,85,86,87,88,89,91,92,95,96,97,98,99,100,101,102,103,104,105,106,107,108,109,110,111,112,113,114,115,116,117,118,119,120,122,123,124,125,126,127,129,130,131,132,133,134,135,136,137,138,139,14…
wom-ppar-gamma	MIN-RANK	7,8,9,10,11,12,13,14,15,16,17,18,19,20,21,22,23,34,35,36,37,57,75,127,143,20020,47752
wom-ppar-gamma	MAX-RANK	6,10,14,34,35,36,56,132,174,201,416,748,1132,2678,2907,2934,3812,4052,4978,16430,18505,21200,21586,23495,46005,105905,155846
wom-ppar-gamma	SUM-RANK	5,6,8,15,23,24,25,42,63,81,84,124,174,251,331,440,620,712,1262,1774,2396,2583,3608,4962,5836,33553,55193
wom-ppar-gamma	MAX-SIM	0,1,2,3,4,5,6,7,8,9,10,11,12,16,17,18,52,53,55,78,79,99,147,148,424,66048,66637
wom-ppar-gamma	MIN-SIM	3,5,18,37,58,91,92,93,176,254,265,340,421,541,769,977,1090,1511,1632,11050,11051,21734,27410,58560,58561,64481,64482
wom-ppar-gamma	SUM-SIM	0,1,2,3,4,6,8,9,29,42,55,66,72,83,100,103,118,177,190,250,273,344,354,570,740,33450,63840
wom-ppar-gamma	NUMDEN-SIM	0,1,2,3,4,6,7,9,22,28,40,59,61,63,80,90,103,115,124,216,219,237,252,588,625,26187,57936
wom-ppar-gamma	BAYES	44,57,58,67,82,109,135,301,345,393,398,456,800,2014,2598,4331,5580,5627,6114,6458,6814,9372,22210,23164,30086,61752,99890
wom-ppar-gamma	BKD	0,1,2,3,4,5,6,7,8,9,10,11,13,14,15,17,18,19,24,44,48,69,157,279,580,862,5640
wom-ppar-gamma	ETD	0,1,2,3,4,5,6,7,8,9,10,12,13,15,16,20,21,25,28,38,45,73,110,177,759,1076,5222
wom-ppar-gamma	TPD	0,1,2,3,4,5,6,7,8,9,13,14,16,20,21,23,26,31,35,36,38,44,274,608,1227,2488,14967
wom-ppar-gamma	SUM-EH	0,1,2,3,4,5,6,7,8,11,13,14,16,39,63,73,96,311,629,798,1333,2487,2625,3418,5003,43525,64546
wom-ppar-gamma	SUM-ET	0,1,2,3,4,5,6,7,8,9,10,11,12,13,14,15,21,42,50,59,75,76,97,126,188,29248,50971
wom-ppar-gamma	SUM-TP	0,1,2,3,4,5,6,7,8,9,10,11,12,13,17,19,23,49,50,57,83,84,112,126,198,30925,48233
wom-p38-map-kinase	MIN-RANK	19,20,21,22,23,24,25,26,27,28,29,30,31,32,33,34,35,36,37,38,39,40,41,42,43,44,45,46,47,48,49,73,74,75,76,77,78,79,80,81,110,111,112,141,142,143,172,244,274,275,642,643,715,901,5644,5674,8223,22574,31098
wom-p38-map-kinase	MAX-RANK	330,416,666,667,823,2998,12724,13722,17117,18232,20690,23657,24160,26297,28265,31264,37288,38720,38895,39345,39871,42374,49425,66348,68149,74136,75696,80357,92472,93582,96739,98461,98614,104243,105567,110187,115185,117080,127742,132346,134615,138710,140574,141376,146300,148244,150130,151054,151379,153188,156532,156721,159084,159575,159727,160082,163593,166153,166654
wom-p38-map-kinase	SUM-RANK	128,562,656,994,2804,3039,3285,4346,5290,5743,6245,8505,9050,9121,9330,9462,10404,12782,13193,13299,14000,14988,15006,15842,16158,16351,18452,19760,19812,21790,22232,23626,23893,24171,25031,25532,25686,25871,28784,29459,32576,33944,35147,35550,36613,38385,38517,41073,43081,43291,46276,46435,50558,52839,54125,64837,88243,116145,129867
wom-p38-map-kinase	MAX-SIM	0,1,2,3,4,5,6,7,8,9,10,11,12,13,14,15,16,18,19,20,23,25,26,32,37,38,40,41,42,46,47,48,51,75,76,97,98,127,192,193,299,300,342,343,641,1098,1099,1116,1196,1583,1762,3146,5844,6078,21756,22094,30152,65878,82758
wom-p38-map-kinase	MIN-SIM	260,2796,4209,4466,6169,6170,8522,8896,10465,12584,15187,17290,19540,21251,21950,21951,22915,23846,25210,31963,33531,35416,37422,39228,45642,45883,48781,49131,50134,60609,62450,64777,65973,66925,66926,68615,68958,68959,73549,81259,82197,82198,82588,82589,83229,85609,88143,88740,96709,103020,112484,121059,121654,128841,131358,133135,133136,140471,140472
wom-p38-map-kinase	SUM-SIM	0,1,2,3,4,5,6,9,10,22,33,34,75,109,110,117,216,356,423,425,597,682,741,857,975,1065,1070,1143,1265,1499,1963,2481,2673,3133,4036,4058,4740,6323,6902,7099,7318,7711,7901,7918,8831,8937,9103,13582,13641,15014,23544,24271,26985,28084,30707,31263,31269,91312,109936
wom-p38-map-kinase	NUMDEN-SIM	7,10,11,14,18,19,22,27,36,46,82,101,132,187,192,248,346,407,470,687,792,846,1077,1127,1431,1517,1588,1620,2034,2258,2842,2906,3784,4157,5539,6016,7737,7798,7897,7992,8246,8813,9716,10778,12615,12794,13206,15546,17896,18877,21547,23658,28725,28929,30217,40488,42133,94180,108647
wom-p38-map-kinase	BAYES	111,149,156,168,170,189,268,279,285,522,559,566,583,877,914,971,1351,1621,1627,2096,2253,2387,2423,2582,3211,3387,3546,3814,4041,4354,4459,4603,4716,4984,5294,7002,7582,8863,8998,9156,9836,11185,12014,12571,12990,13511,13977,15643,21769,24362,26556,32386,34606,39881,43137,48218,61695,68107,74977
wom-p38-map-kinase	BKD	0,1,2,3,4,5,6,7,8,9,10,11,12,13,14,15,16,17,18,19,20,24,27,28,30,34,36,39,42,43,47,52,53,60,74,79,87,156,217,247,292,354,390,426,447,460,732,884,1094,2168,2951,3687,3698,5026,5200,5481,5774,46544,64414
wom-p38-map-kinase	ETD	0,1,2,3,4,5,6,7,8,9,10,11,12,13,14,15,16,17,18,19,20,21,22,23,27,28,31,34,37,39,43,45,46,51,57,74,83,87,91,95,109,128,133,142,178,186,197,210,220,229,274,316,535,881,998,1011,7854,8365,15006
wom-p38-map-kinase	TPD	0,1,2,3,4,5,6,7,8,9,10,11,12,13,14,15,16,18,19,21,23,24,25,29,30,35,43,46,52,53,58,79,110,111,129,141,166,174,206,207,215,258,267,275,291,307,311,363,427,760,1006,1391,1783,2013,2246,2749,12571,16801,23541
wom-p38-map-kinase	SUM-EH	0,1,2,3,4,5,14,17,18,19,20,24,26,40,48,60,78,186,203,211,268,289,398,434,436,492,704,770,909,1459,1463,1751,1807,1833,1879,1919,2029,3077,3111,3232,3606,4253,4331,4618,5055,5622,6014,10963,12901,14191,17035,17344,20165,39301,40203,46113,72932,89493,93993
wom-p38-map-kinase	SUM-ET	0,1,2,3,4,5,6,7,8,9,10,11,12,13,14,15,16,17,18,19,21,23,28,29,32,33,37,38,40,44,46,50,54,68,80,128,132,157,171,190,206,227,275,300,319,474,699,728,862,932,1557,1615,4260,4291,5698,6648,14967,26275,41023
wom-p38-map-kinase	SUM-TP	0,1,2,3,4,5,6,7,8,9,10,11,12,13,14,15,16,17,18,19,22,24,26,28,31,37,38,40,41,45,46,64,68,69,70,72,87,103,167,247,299,361,434,456,597,726,810,944,1125,1162,1681,1778,4270,5130,6161,6216,18004,18957,47993
wom-androgen	MIN-RANK	20,21,22,23,24,25,26,27,28,29,55,56,57,82,83,195,246,259,330,398,454,623,761,822,1933,3801,4497,4744,8340,8825,38530,46800,56548,84458,102371,149689
wom-androgen	MAX-RANK	11662,30420,33442,35070,41494,50157,58058,68906,76578,79593,87696,89531,89680,94016,94454,95540,95542,100271,105481,109663,111308,112548,114236,122539,125926,126614,140035,140828,149459,151663,153976,158815,165162,166958,169525,173376
wom-androgen	SUM-RANK	9471,15458,26497,27063,27265,36387,38654,38718,46045,47490,48576,61748,65414,71333,73611,75187,76293,81742,86634,90778,94312,105205,105606,106751,106778,109470,109760,114426,126412,144283,154580,159096,164903,167833,168685,173026
wom-androgen	MAX-SIM	1,2,3,4,10,11,13,14,15,19,46,230,231,329,409,410,896,974,975,1294,1295,1375,2299,2300,2351,2352,2445,2446,4179,40403,48710,54002,71493,80460,122367,153187
wom-androgen	MIN-SIM	1671,9144,17205,26226,29437,48430,49927,51560,52972,61185,61220,67303,79946,80617,81776,81777,89668,89669,91554,103986,110760,112309,120511,126583,136474,146955,149252,150619,151671,152572,153371,156690,157451,171165,174151,174152
wom-androgen	SUM-SIM	2,3,8,88,120,176,226,299,302,346,936,4468,10209,13349,20217,27310,54571,56364,59916,62151,63858,65878,67024,75654,77369,79761,84656,94282,102384,133196,135540,151120,158186,162862,168472,172179
wom-androgen	NUMDEN-SIM	32,61,120,440,485,592,834,926,1029,1166,2090,2531,10022,11410,14846,28482,44342,44877,47325,51894,70358,70469,72812,80300,87064,90061,91837,92976,105203,146473,155256,156247,157027,163954,168746,172573
wom-androgen	BAYES	52,178,200,396,650,766,1104,1162,1486,1833,2106,3149,3341,4079,5282,5602,8116,10492,11957,12421,20076,20186,20815,26655,30368,31669,33273,37466,38591,40424,41602,53882,53910,112523,134243,161449
wom-androgen	BKD	0,1,2,3,4,5,6,7,8,11,13,92,331,539,722,1362,1577,2329,2714,3239,3331,3789,8243,9427,11851,14855,17146,24171,27586,34986,35574,42316,64199,64898,87080,105838
wom-androgen	ETD	1,2,3,5,6,7,8,13,15,18,30,144,202,205,228,262,391,475,958,1030,1139,1234,1443,2232,2333,3154,3800,3823,4329,7609,10235,13002,13933,23071,63374,99484
wom-androgen	TPD	1,2,3,5,6,9,12,17,32,43,51,70,119,138,236,369,539,1483,2335,2480,3808,4186,4206,4239,5430,7232,7328,7650,8289,9759,10861,12895,18235,24861,57364,97583
wom-androgen	SUM-EH	34,79,95,97,228,307,326,531,559,654,777,1117,1337,2079,2567,3120,3813,3981,7853,12296,16012,16087,18186,20979,23902,25843,28882,37118,38855,40997,82748,84934,111263,113924,120961,162690
wom-androgen	SUM-ET	1,2,3,4,10,11,13,14,15,19,46,228,231,326,406,408,894,972,973,1178,1306,1307,2285,2326,2386,2387,2459,2460,4158,40807,49830,58072,68073,82813,124147,157704
wom-androgen	SUM-TP	1,2,3,4,9,10,12,13,14,19,43,212,231,326,393,408,885,980,981,1065,1311,1312,2235,2343,2386,2387,2469,2470,4153,40621,49646,56215,70080,81980,122131,154969
muv-nr-2	MIN-RANK	90,402,929,1245,1290,1752,2196,3066,4245,4305,5247,6957,7107,7322,7513,8714,9799,10953,11018,11206,11232,11536,12024,12086,12121,12424,12480,12823,13717,14584
muv-nr-2	MAX-RANK	333,399,522,1644,1986,2878,3792,3895,4504,4782,4924,5636,6343,6481,7986,8492,9223,9442,9655,10203,10539,11707,12100,12155,12170,12271,12722,13423,13753,14623
muv-nr-2	SUM-RANK	588,1024,1265,1480,1865,3860,4261,4290,4327,4445,4659,6047,6723,7109,7393,7545,8011,8593,8920,9432,9440,9637,9716,9977,12241,12993,13088,13305,13328,13507
muv-nr-2	MAX-SIM	743,744,1185,1214,2137,2138,4133,4134,5341,5342,5778,6899,7125,7351,7747,7950,8006,8007,8579,8580,9849,10502,11271,11363,12507,12841,12842,13492,14225,14466
muv-nr-2	MIN-SIM	629,658,1994,2024,2147,3100,3282,3288,3289,4410,5035,6802,7020,7141,7640,8860,9047,9527,9811,9812,10260,11707,12950,12951,13216,13217,13869,14092,14344,14345
muv-nr-2	SUM-SIM	1259,1463,2603,3847,4495,4661,4686,4712,4850,5792,6096,6638,7234,8077,8083,8665,9103,9146,9530,9673,9833,10910,10922,11479,12530,13136,13367,13485,13593,13838
muv-nr-2	NUMDEN-SIM	765,788,1433,2683,3143,3239,3534,3853,4238,4457,4939,5638,5823,7299,7609,7617,8058,8103,8668,9183,9228,9987,10033,10711,12079,12624,13116,13185,13318,13510
muv-nr-2	BAYES	451,479,1694,1883,2397,2812,2934,3000,3260,3370,4198,4208,4264,4622,5765,6322,6391,6518,6723,8441,8892,9146,9695,9708,11657,12362,13288,13845,13910,14465
muv-nr-2	BKD	568,582,995,1122,1576,1677,1684,1735,1921,1964,2102,3212,3254,4871,5698,6006,6169,7629,8459,9129,9209,9277,9375,10315,10402,11501,11856,12819,12943,13766
muv-nr-2	ETD	294,471,882,1203,1761,1819,1910,2142,2423,2707,2807,3474,3549,3701,5115,5345,6529,7764,8138,8949,9167,9907,10023,10458,10774,11277,11759,12630,12999,13809
muv-nr-2	TPD	234,383,465,481,1737,1990,2187,2253,3110,3282,3293,3402,3688,4374,4454,4939,6804,7153,7965,8284,8402,9959,10043,10697,11116,11452,11587,11699,11976,13569
muv-nr-2	SUM-EH	1680,1744,2197,2945,2988,3586,3634,3743,3846,4379,4590,4909,4968,5918,6433,6623,6818,7277,7501,8009,8131,8442,8969,9331,10008,12183,12426,13726,14069,14315
muv-nr-2	SUM-ET	371,1657,1768,1793,2088,2115,2955,3273,3402,3630,3746,5632,5779,6006,6578,7448,7526,7627,9222,9382,9556,11185,11325,11464,11512,11991,12475,13828,14485,14487
muv-nr-2	SUM-TP	769,1017,1648,1877,1882,2888,2904,3135,4838,5612,5773,6080,6329,6753,6932,7367,7378,8337,8693,9165,9243,9806,11244,11397,11690,12164,12951,13284,13482,13867
muv-protease-3	MIN-RANK	19,20,21,22,23,45,46,47,48,67,68,91,112,137,164,401,596,937,1413,1444,1468,1571,1800,2534,2682,2794,2871,6911,10208,11075
muv-protease-3	MAX-RANK	419,467,1271,1293,2065,2135,2461,2660,2702,2971,3537,3772,3950,4049,4119,4384,4520,5007,5281,5285,6806,7541,8978,9484,9942,10269,10736,11043,11328,14087
muv-protease-3	SUM-RANK	12,38,51,61,73,96,189,281,316,479,485,575,1135,1164,1559,2185,2258,2977,3203,3390,3436,4289,4305,5154,5499,6403,8129,8577,12104,13357
muv-protease-3	MAX-SIM	2,3,10,13,14,16,17,21,22,24,31,64,65,79,125,594,798,799,1412,2505,2654,3193,3194,3737,3874,4767,5532,7344,10658,12678
muv-protease-3	MIN-SIM	188,303,563,711,995,1251,1688,2450,2451,2675,2952,3107,3108,3509,3724,3725,4216,4217,4481,4548,5198,7778,8081,8999,9279,10804,12260,12911,13448,13449
muv-protease-3	SUM-SIM	0,1,3,6,8,11,12,13,20,30,32,364,477,510,772,1513,1970,2417,2421,3084,3693,4588,4880,5083,6209,7041,8096,9742,12548,12970
muv-protease-3	NUMDEN-SIM	0,1,3,4,8,11,12,13,14,35,46,239,284,524,662,866,1537,1618,2177,2231,3000,3864,3947,3992,6170,6374,6978,8793,12087,13074
muv-protease-3	BAYES	0,1,26,32,39,48,59,77,91,169,256,281,434,533,1659,1965,2402,2556,2593,3420,3936,4282,4770,4836,5976,6960,7442,10281,10635,13117
muv-protease-3	BKD	0,1,2,3,4,7,10,11,13,16,21,43,77,78,91,94,113,220,360,900,1213,1557,2101,2146,2214,2809,6871,8564,8942,10535
muv-protease-3	ETD	3,5,6,9,13,15,18,20,22,26,30,66,69,73,74,209,399,510,552,998,1063,1217,1274,1656,2699,3338,5236,7528,8131,8632
muv-protease-3	TPD	0,1,4,6,7,8,10,16,21,30,40,52,88,108,165,184,216,434,698,964,972,1149,1338,1473,3049,3668,4955,7963,8112,8165
muv-protease-3	SUM-EH	0,1,2,3,8,11,14,23,24,26,47,147,245,648,1252,1620,1756,2303,2464,3116,3561,4127,4152,4559,4911,7138,8408,8419,12464,12637
muv-protease-3	SUM-ET	1,3,4,10,11,13,16,17,20,22,26,39,82,162,302,333,610,1299,1429,1653,1880,2395,2522,2931,3047,4133,4877,8512,9798,11501
muv-protease-3	SUM-TP	0,1,2,5,6,8,10,11,14,16,30,33,85,212,325,404,713,1444,1467,1646,1648,2091,2273,3162,3652,4170,4383,9402,10326,10864
muv-kinase-1	MIN-RANK	27,28,29,53,54,110,131,157,205,266,815,816,959,1312,1812,1913,2300,4549,4873,5732,5828,6641,6865,7303,7479,7595,7736,10304,12262,13237
muv-kinase-1	MAX-RANK	193,203,368,433,434,1007,1223,1294,1333,3309,3909,4666,6651,6801,7437,7493,10890,11330,11397,12042,12345,12601,12602,13358,13923,14059,14213,14240,14470,14759
muv-kinase-1	SUM-RANK	65,119,130,209,336,473,491,610,613,632,638,846,1329,2056,2093,2707,2733,2743,2917,3438,3442,4106,4361,4592,4616,5797,6500,7532,14135,14768
muv-kinase-1	MAX-SIM	10,11,22,23,63,98,125,126,173,256,529,530,595,732,1069,1481,1482,1941,3019,4039,5205,7268,7542,8834,9037,9414,10020,10260,13670,13827
muv-kinase-1	MIN-SIM	12,326,376,457,2828,3196,3544,3892,4434,4784,4785,4859,6330,7047,7048,7623,7624,8107,8579,9340,10449,11792,12047,12140,12631,12697,12698,12753,14200,14201
muv-kinase-1	SUM-SIM	10,17,21,30,44,52,55,56,76,117,127,207,332,628,649,809,1024,1232,1255,1299,4049,4160,4256,5684,5704,7334,8017,8936,14416,14825
muv-kinase-1	NUMDEN-SIM	2,3,29,45,49,51,54,66,70,71,157,219,318,339,341,435,658,732,795,1091,3258,3411,3445,4774,4910,6345,6863,7774,14237,14805
muv-kinase-1	BAYES	1,4,42,47,62,78,187,288,410,422,502,639,927,994,1752,1900,1981,2421,3287,3550,4554,4940,5310,6313,6321,8605,10830,10939,14214,14675
muv-kinase-1	BKD	8,9,11,25,31,32,36,37,45,49,90,136,181,229,386,585,616,924,946,1433,1669,2286,2808,3844,4281,5570,5645,6728,11654,14593
muv-kinase-1	ETD	2,5,10,25,27,31,34,37,38,56,95,100,227,290,353,555,624,762,813,1190,1882,2550,2714,3800,3890,6500,6517,7797,10650,14676
muv-kinase-1	TPD	3,4,20,23,27,30,36,50,72,74,87,175,392,512,549,851,895,991,1165,1478,1582,3302,3994,4090,4865,6160,6704,7868,12527,14750
muv-kinase-1	SUM-EH	2,4,9,25,42,52,57,71,83,92,137,567,568,714,958,1230,1412,1425,2376,2804,3317,3467,4125,4197,6363,7222,9462,10965,13682,14016
muv-kinase-1	SUM-ET	4,11,13,24,31,38,41,42,55,74,78,127,202,361,377,496,640,786,813,847,3132,3221,3333,4749,4761,6327,6978,7901,14212,14768
muv-kinase-1	SUM-TP	2,4,14,21,32,38,39,40,47,64,112,136,196,305,584,588,694,930,1398,1442,3906,4649,5261,5895,6681,8017,8342,8645,14235,14570
stahl-neuraminidase	MIN-RANK	3,4,5,6,7,8,9,10,11,13,19,20,21,22,27,28,34
stahl-neuraminidase	MAX-RANK	16,18,34,36,41,56,100,197,283,295,375,728,1094,1226,1227,3052,7000
stahl-neuraminidase	SUM-RANK	2,3,22,23,27,28,34,120,313,480,484,496,917,1193,1207,1310,8432
stahl-neuraminidase	MAX-SIM	0,1,3,4,5,6,8,9,10,12,13,14,15,17,58,59,132
stahl-neuraminidase	MIN-SIM	1,7,8,13,22,25,27,41,97,123,153,166,169,206,308,641,642
stahl-neuraminidase	SUM-SIM	2,6,7,9,11,15,17,22,26,27,29,56,86,128,212,469,1197
stahl-neuraminidase	NUMDEN-SIM	2,3,4,5,6,7,8,9,10,14,19,22,24,50,87,236,658
stahl-neuraminidase	BAYES	2,15,16,18,23,24,36,48,67,132,160,346,400,532,791,1269,6378
stahl-neuraminidase	BKD	0,1,2,4,5,6,7,9,10,12,15,21,27,30,37,54,80
stahl-neuraminidase	ETD	0,1,2,3,4,6,7,8,10,11,12,13,14,21,24,62,92
stahl-neuraminidase	TPD	2,3,4,7,8,10,19,20,26,35,52,60,78,79,376,456,572
stahl-neuraminidase	SUM-EH	1,3,4,5,9,16,19,30,47,73,163,170,197,305,428,537,807
stahl-neuraminidase	SUM-ET	0,1,3,4,5,6,8,9,10,12,13,14,15,18,57,58,134
stahl-neuraminidase	SUM-TP	0,1,3,4,5,6,8,9,10,12,13,14,15,18,57,58,134
suth-estrogen	MIN-RANK	9,10,11,12,13,14,15,16,17,18,19,20,21,22,23,24,25,26,27,28,29,30,31,32,33,34,35,36,37,38,39,40,41,42,43,44,45,46,47,48,49,50,51,52,53,54,55,56,57,58,59,60,61,62,63,64,65,66,67,68,69,70,71,72,73,74,75,76,77,78,79,80,81,82,83,84,85,86,87,88,89,90,91,92,93,94,95,96,97,98,99,100,101,102,103,104,105,106,107,108,109,110,111,112,113,114,115,116,117,118,119,120,121,122,123,124,125,126,127,128,129,130,131…
suth-estrogen	MAX-RANK	6,7,11,14,29,43,46,263,270,282,370,394,395,396,431,579,1463,1464,1465,2552,3233,6170,8799,9401,10988,12024,14623,14624,14625,17515,17516,19915,20502,26089,32398,32399,34601,35871,37326,37757,40523,40524,40949,42517,43738,43739,43740,43741,43742,43743,43988,44926,45785,46251,47281,47282,48444,48445,48446,51025,51026,51027,51028,51029,51916,52387,53343,53344,54243,54244,54245,54246,54247,54248,5424…
suth-estrogen	SUM-RANK	2,3,5,6,9,11,12,13,16,17,18,20,22,23,24,25,26,28,29,30,31,33,34,35,36,38,39,40,41,42,44,45,46,47,49,50,51,52,54,56,57,58,59,60,61,62,63,64,65,66,67,68,69,70,71,72,73,74,75,76,77,79,81,83,84,85,86,87,88,89,90,91,92,95,96,97,98,99,101,102,104,106,107,108,109,114,115,116,117,118,119,120,121,122,123,124,125,126,127,128,129,130,131,132,134,135,136,137,138,139,140,142,144,148,151,152,154,156,157,158,15…
suth-estrogen	MAX-SIM	0,1,2,3,4,5,6,7,8,9,10,12,13,14,15,16,17,18,19,20,21,22,23,24,25,26,27,28,29,30,31,32,33,34,35,36,37,38,39,40,41,42,43,44,45,46,47,48,49,50,51,52,53,54,55,56,57,58,59,60,61,62,63,64,65,66,67,68,69,70,71,72,73,74,75,76,79,80,81,82,83,84,85,86,87,89,90,91,92,93,94,95,96,97,98,99,100,101,102,103,104,105,106,107,108,109,110,111,112,113,114,115,116,117,118,119,120,121,122,123,124,125,126,127,128,129,1…
suth-estrogen	MIN-SIM	5,6,14,15,16,27,38,74,129,153,174,222,223,273,323,324,423,494,617,1127,1133,1546,1746,1838,1839,1843,2073,2196,2197,2198,2199,2200,2201,2342,2641,2642,3213,3214,3215,3216,3217,3362,3741,3742,3743,3840,3841,3842,3843,3844,3845,3846,3847,3939,4390,4391,4392,4494,4883,4884,5090,5091,5092,5796,5797,5798,5799,5830,6504,6505,6506,7450,7451,7452,7793,7794,8144,8145,8146,8415,8416,8417,8439,9404,9405,941…
suth-estrogen	SUM-SIM	0,1,2,3,4,5,6,7,8,9,10,11,12,13,14,15,16,17,18,19,20,21,22,23,24,25,26,27,28,29,30,31,32,33,34,35,36,37,38,39,40,41,42,43,44,45,46,47,48,49,50,51,52,53,55,56,57,58,59,60,61,62,63,65,66,67,68,69,70,71,72,73,74,75,76,77,78,79,80,81,82,83,84,85,86,87,88,89,90,91,92,93,94,95,96,97,98,99,100,101,102,103,104,105,106,107,108,109,110,111,112,113,114,115,116,117,118,119,120,121,122,123,124,125,126,127,128…
suth-estrogen	NUMDEN-SIM	0,1,2,3,4,5,6,7,8,9,10,11,12,13,14,15,16,17,18,19,20,21,22,23,24,25,26,27,28,29,30,31,32,33,34,35,36,37,38,39,40,41,42,43,44,45,46,47,48,49,50,51,52,53,54,55,56,57,58,59,61,62,63,64,66,67,68,69,70,71,72,73,74,75,76,77,78,79,80,81,82,83,84,85,86,87,88,89,90,91,92,93,94,95,96,97,98,99,100,101,102,103,104,105,106,107,108,109,110,111,112,113,114,115,116,117,118,119,120,121,122,123,124,125,126,127,128…
suth-estrogen	BAYES	0,1,2,3,4,5,6,7,8,9,10,11,12,13,14,15,16,17,18,19,20,21,22,23,24,25,26,27,28,30,31,32,33,34,35,36,37,38,39,40,41,42,43,44,45,47,48,49,50,51,52,55,56,57,60,61,62,64,65,66,67,69,70,71,72,74,75,76,78,79,80,81,82,85,87,89,90,92,94,95,96,98,99,100,101,102,103,104,105,109,110,111,115,116,117,119,120,121,122,123,124,126,128,129,130,131,132,133,134,135,137,138,139,140,141,142,143,144,145,146,147,148,149,…
suth-estrogen	BKD	0,1,2,3,4,5,6,7,8,9,10,11,12,13,14,15,16,17,18,19,20,21,22,23,24,25,26,27,28,29,30,31,32,33,34,35,36,37,38,39,40,41,42,43,44,45,46,47,48,49,50,51,52,53,54,55,56,57,58,59,60,61,62,63,64,65,66,67,68,69,70,71,72,73,74,75,76,77,78,79,80,81,82,83,84,85,86,87,88,89,90,91,92,93,94,95,96,97,98,99,100,101,102,103,104,105,106,107,108,109,110,111,112,113,114,115,116,117,118,119,120,121,122,123,124,126,127,1…
suth-estrogen	ETD	0,1,3,4,5,6,7,8,9,10,11,12,13,14,15,16,17,18,19,20,21,22,23,24,25,26,27,28,29,30,31,32,33,34,35,36,37,38,39,40,41,42,43,44,45,46,47,48,49,50,51,52,53,54,55,56,57,58,59,60,61,62,63,64,65,66,67,68,69,70,71,72,73,74,75,76,78,79,80,81,82,84,85,86,87,88,89,90,91,92,93,94,95,96,97,98,99,100,101,102,103,104,105,106,107,109,110,111,112,113,114,115,116,117,118,119,120,121,122,123,124,125,126,127,128,129,1…
suth-estrogen	TPD	0,1,2,3,4,5,6,7,8,9,10,11,12,13,14,15,16,17,18,19,20,22,23,24,25,26,27,28,29,30,31,32,33,34,35,36,37,38,40,41,42,43,44,45,46,47,48,49,50,51,52,53,54,55,56,57,58,59,60,61,62,63,64,65,66,67,68,69,70,71,72,73,74,75,76,77,78,79,80,81,82,83,84,85,86,87,88,89,90,91,92,93,94,95,96,97,98,99,100,101,102,103,104,105,106,107,108,109,110,111,112,113,114,115,116,117,118,119,120,121,122,123,124,125,126,127,128…
suth-estrogen	SUM-EH	0,1,2,3,4,5,6,7,8,9,10,11,12,13,14,15,16,17,18,19,20,21,22,23,24,25,26,27,28,29,30,31,32,33,34,35,36,37,38,39,40,41,42,43,44,45,46,47,48,49,50,51,52,53,54,55,56,57,58,59,60,61,62,63,64,65,66,67,68,69,70,71,73,74,75,77,78,79,80,81,82,83,84,85,86,87,88,89,90,91,92,93,94,95,96,97,98,99,100,101,102,103,106,107,108,110,113,114,115,116,117,118,119,120,121,122,123,124,125,126,127,128,129,130,131,132,133…
suth-estrogen	SUM-ET	0,1,2,3,4,5,6,7,8,9,10,12,13,14,15,16,17,18,19,20,21,22,23,24,25,26,27,28,29,30,31,32,33,34,35,36,37,38,39,40,41,42,43,44,45,46,47,48,49,50,51,52,53,54,55,56,57,58,59,60,61,62,63,64,65,66,67,68,69,70,71,72,73,74,75,76,77,78,79,81,83,84,85,86,87,88,89,91,92,93,94,95,96,97,98,99,100,101,102,103,104,105,106,107,108,109,110,111,112,113,114,115,116,117,118,119,120,121,122,123,124,125,126,127,128,129,1…
suth-estrogen	SUM-TP	0,1,2,3,4,5,6,7,8,9,10,12,13,14,15,16,17,18,19,20,21,22,23,24,25,26,27,28,29,30,31,32,33,34,35,36,37,38,39,40,41,42,43,44,45,46,47,48,49,50,51,52,53,54,55,56,57,58,59,60,61,62,63,64,65,66,67,68,69,70,71,72,73,74,75,76,77,78,79,80,81,82,83,84,85,88,89,90,91,92,93,94,95,97,98,99,100,101,102,103,104,105,106,107,108,109,110,111,112,113,114,115,116,117,118,119,120,121,122,123,124,125,126,127,128,129,1…
stahl-cox2	MIN-RANK	20,21,22,23,24,25,26,27,28,29,30,31,32,33,34,35,36,37,38,39,40,41,42,43,44,45,46,47,48,49,50,51,52,53,54,55,56,57,58,59,60,61,62,63,64,65,66,67,68,69,70,71,72,73,74,75,76,77,78,79,80,81,82,83,84,85,86,87,88,89,90,93,94,123,124,125,126,127,128,129,130,131,132,133,134,135,136,137,138,139,140,141,142,143,180,181,182,183,184,229,230,231,232,233,234,235,275,276,322,323,324,325,326,327,479,533,731,822,…
stahl-cox2	MAX-RANK	2062,3274,7937,12398,14282,15353,15556,17929,17930,20775,23610,24069,24663,25284,25674,27096,27251,28922,32729,34082,34243,36207,39400,40340,40341,40342,42417,43666,43667,43775,44304,44305,44417,47060,47451,48285,48305,51453,52276,53064,54551,55628,56802,59535,61312,64257,64721,65889,66622,69677,70053,71993,73497,76945,77832,78251,79270,83289,84751,88710,89787,90158,90159,90160,91200,91371,91419,…
stahl-cox2	SUM-RANK	45,64,68,83,92,101,103,110,122,150,153,154,181,183,211,279,280,381,394,425,436,474,493,499,517,521,560,578,636,637,669,674,706,716,726,730,741,768,856,897,906,1035,1066,1099,1124,1191,1238,1267,1351,1392,1437,1501,1543,1560,1599,1657,1659,1660,1678,1679,1924,1978,2184,2262,2633,2922,2928,3575,3589,4273,4274,4770,5050,6667,6918,7932,9055,9616,10590,11085,11303,11690,12241,14120,14313,15106,16367,1…
stahl-cox2	MAX-SIM	0,1,2,3,4,5,6,7,9,10,11,12,13,14,15,16,17,18,19,20,21,22,23,24,26,28,29,30,31,32,33,34,35,37,38,39,40,41,42,43,44,45,46,47,48,49,51,52,53,55,56,57,58,59,60,61,62,63,64,67,68,69,70,71,72,75,76,77,81,83,84,87,90,93,94,96,98,99,101,102,104,109,110,116,117,119,122,124,125,129,130,131,134,143,144,145,146,147,148,159,171,191,193,198,199,208,256,258,259,355,378,379,380,459,622,1619,3765,3766,7313,17141,…
stahl-cox2	MIN-SIM	461,576,577,1173,3706,7481,8389,11583,11728,13514,19978,20414,28069,29376,29776,30996,31061,31666,32904,32905,35841,37245,37246,43776,44271,44567,46672,50003,50004,50005,50006,50150,51794,52579,53030,54501,54502,54503,55663,56344,58014,58136,59999,60359,60946,61490,61491,62822,65060,68427,69478,69479,69480,69481,69710,70191,70848,75735,75736,76617,77078,78540,78541,78857,80543,85548,85549,85550,8…
stahl-cox2	SUM-SIM	0,1,2,3,4,5,6,7,8,9,10,11,12,13,14,15,16,17,18,19,20,21,22,23,24,25,26,27,28,29,30,31,32,33,34,35,36,37,39,40,41,42,43,45,46,47,48,49,51,55,56,59,60,66,67,71,72,75,77,79,85,90,92,96,104,132,137,139,140,149,196,217,359,376,442,626,703,742,1073,1172,1249,2840,2882,3125,4084,4561,5563,6970,9151,9399,12201,13581,14288,14569,14746,15740,16034,21013,25011,26196,28720,29953,32290,37574,40040,40206,42483…
stahl-cox2	NUMDEN-SIM	0,1,2,3,4,5,6,7,8,9,10,11,12,13,14,15,16,17,18,19,20,21,22,23,24,25,26,27,28,29,30,31,32,33,34,36,37,38,39,40,41,43,44,46,48,49,51,52,53,55,58,61,62,64,66,73,74,79,83,88,89,91,92,111,113,120,146,164,165,173,208,238,392,545,675,698,732,879,951,1350,1880,2242,3309,3424,4450,4481,7502,8235,8519,10122,13579,14126,14247,15706,16268,17642,21816,25485,27333,32043,32728,32943,35813,42655,42956,43659,4474…
stahl-cox2	BAYES	10,34,58,62,63,76,77,95,97,142,149,158,167,198,212,245,285,286,300,322,355,376,398,404,450,456,473,496,510,525,565,671,750,756,788,792,832,848,870,904,937,944,950,970,985,1126,1141,1183,1236,1237,1285,1416,1501,1527,1691,1722,1891,2089,2090,2295,2388,2464,3002,3172,3181,3475,4777,4824,4953,5380,5587,5843,5847,5977,6428,6497,6649,6661,7433,8122,8931,9015,10997,11185,11789,12703,13630,13801,14934,1…
stahl-cox2	BKD	0,1,2,3,4,5,6,7,8,9,10,11,12,13,14,15,16,17,18,19,20,21,22,23,24,25,26,27,28,29,30,31,32,33,34,35,36,37,38,39,40,41,42,44,45,46,47,48,50,51,52,53,54,55,56,57,58,59,60,63,64,65,66,68,69,70,71,73,75,78,79,80,81,82,86,88,89,93,96,100,109,116,118,133,134,136,143,165,171,214,231,236,253,270,309,372,445,514,528,559,609,670,843,1017,1089,1245,1280,1634,3084,3516,4183,4298,4395,4736,4948,6756,10219,12737…
stahl-cox2	ETD	0,1,2,3,5,6,7,8,9,10,11,12,13,14,15,16,17,18,19,20,21,22,23,24,25,26,27,30,31,32,33,34,35,36,37,38,39,40,41,42,43,44,45,46,47,48,49,50,51,53,54,55,56,57,58,59,61,62,63,64,65,66,67,68,69,70,71,72,73,74,77,78,79,80,81,82,83,84,86,87,88,90,91,92,96,99,102,104,113,114,123,125,129,132,133,134,143,145,146,147,149,159,177,182,189,210,212,229,245,301,330,371,416,432,465,558,925,935,2535,7144,10700,18809,…
stahl-cox2	TPD	0,1,2,3,4,5,6,7,8,9,10,11,12,13,14,15,16,17,18,19,20,21,22,23,24,25,26,28,29,30,31,32,33,34,35,36,37,38,39,40,41,43,44,45,46,47,49,50,51,52,53,54,55,56,57,58,60,61,62,63,65,66,67,69,70,71,72,73,74,75,81,82,85,86,87,88,91,94,96,98,100,104,105,106,107,109,115,120,123,130,131,133,138,141,147,156,160,165,167,173,179,181,190,204,224,236,258,264,290,302,313,327,421,475,668,760,836,1494,1738,12043,21260…
stahl-cox2	SUM-EH	0,1,2,3,6,7,8,9,10,11,12,13,16,18,20,22,23,24,25,26,27,28,30,31,36,37,39,41,42,43,44,46,47,48,49,51,54,55,64,71,73,75,87,89,128,129,135,160,163,177,223,230,244,294,295,302,324,329,335,337,378,555,572,602,864,892,1450,1533,1577,1586,2111,2472,2824,3448,5078,5400,5754,6264,6877,7274,7479,7808,9023,9669,10201,10296,12744,12768,13500,14656,16222,16480,17954,19687,19808,21896,23324,23893,24332,24343,2…
stahl-cox2	SUM-ET	0,1,2,3,4,5,6,7,9,10,11,12,13,14,15,16,17,18,19,20,21,22,23,24,25,28,29,30,31,32,33,34,35,36,38,39,40,41,42,43,44,45,46,47,48,49,51,52,53,55,56,57,58,59,60,61,62,63,64,67,68,69,70,71,72,74,76,77,80,82,84,85,88,91,93,95,98,99,101,102,105,108,111,112,118,119,120,124,125,130,132,133,134,136,137,141,146,147,149,159,172,187,190,202,203,213,252,263,264,363,385,387,388,477,630,1325,3111,4048,7876,18432,…
stahl-cox2	SUM-TP	0,1,2,3,4,5,6,7,9,10,11,12,13,14,15,16,17,18,19,20,21,22,23,24,25,28,29,30,31,32,33,34,35,36,38,39,40,41,42,43,44,45,46,47,48,49,51,52,53,54,55,57,58,59,60,61,62,63,64,67,68,69,70,71,72,74,76,77,80,82,83,85,88,90,93,95,98,99,101,102,104,106,111,112,117,119,120,123,125,130,132,133,134,136,137,139,146,147,149,159,172,187,190,202,203,213,254,263,264,363,384,386,387,472,629,1470,3304,3890,7532,17708,…
muv-rtk	MIN-RANK	27,28,86,114,195,353,385,564,953,1226,1283,1511,1539,1540,1624,1733,2360,2781,3186,3533,4313,4646,8777,9602,9839,10061,10907,11817,12501,13689
muv-rtk	MAX-RANK	154,577,1393,2002,3153,3910,4093,4305,4535,5973,6181,6583,6774,7483,8427,8466,8477,8976,9847,9971,10518,10743,12679,13129,13175,13362,14239,14455,14802,14901
muv-rtk	SUM-RANK	21,1225,2267,2440,2545,2854,2931,4099,4505,4533,5655,6413,6714,6977,7191,7387,8195,8567,9027,9422,9582,9596,10200,10653,11115,11242,11791,13167,13405,14824
muv-rtk	MAX-SIM	5,6,83,84,206,239,240,424,476,477,1078,1079,1994,2064,2065,2220,2433,2489,4620,6638,7253,7965,7966,10567,11245,11459,12084,12205,12750,14178
muv-rtk	MIN-SIM	8,82,1736,1897,3008,3254,4343,4801,5221,7915,7964,8181,8184,8716,8900,9219,9816,9917,9918,9922,10059,10299,10548,11097,12003,12181,12230,12231,14525,14526
muv-rtk	SUM-SIM	91,300,669,891,1096,1630,2335,3185,3297,4197,4498,4754,5548,7836,8199,8561,8669,8686,9206,9544,9769,9965,10342,10397,10426,10613,12707,13438,13756,14822
muv-rtk	NUMDEN-SIM	34,140,358,751,768,894,2784,2950,3135,3417,3440,4473,5723,6060,7162,7183,7213,8050,8149,8426,9041,9152,9445,9454,9564,10431,12400,13380,13442,14850
muv-rtk	BAYES	74,200,517,1252,1352,1395,2236,3234,3277,3284,3965,4296,5139,5489,6350,6560,6707,7401,8117,8231,8987,10937,11546,12296,12497,12597,13271,13454,14810,14926
muv-rtk	BKD	5,11,23,102,144,186,216,255,328,404,810,953,995,1060,1078,1164,1248,1717,1743,2275,2501,3181,3357,4053,7080,8080,8832,9669,10371,13962
muv-rtk	ETD	10,11,42,48,106,298,376,380,523,742,767,828,927,1181,1488,1528,1754,1844,1934,1941,2189,2562,3661,5127,6343,7635,8250,9400,9682,13791
muv-rtk	TPD	11,13,16,64,181,222,280,289,498,607,893,1106,1231,1344,1364,1627,1662,1861,1931,2078,2089,2131,3480,6165,8434,9519,9567,10172,10633,14082
muv-rtk	SUM-EH	13,18,258,293,578,843,1427,1629,2175,2185,2594,2636,2695,3506,5165,5245,5663,5931,5964,6837,7302,8576,9114,10275,11819,11908,12764,13940,13995,14748
muv-rtk	SUM-ET	5,6,81,82,191,237,241,420,473,476,1080,1082,1977,2098,2099,2144,2358,2418,4799,6810,7116,7986,8407,9267,11316,11769,11830,12164,12869,13644
muv-rtk	SUM-TP	4,5,81,82,174,224,241,421,461,475,1096,1097,1953,2122,2123,2133,2353,2449,4832,6834,7094,7956,8317,9439,11391,11830,11896,11914,12818,13913
stahl-gelatinase	MIN-RANK	23,24,25,26,27,28,29,30,31,32,64,65,66,67,100,101,102,103,133,134,336,337,500,526,560,561,745,776,1012,1422,1974,1998,2143,2303,5810,10639,12626,40440,118715,123284
stahl-gelatinase	MAX-RANK	865,1035,1948,2395,7441,9063,11451,11944,12323,12574,20858,29269,40509,44811,45853,52657,58254,69587,71263,82384,95982,106618,108908,109930,110952,113183,120792,133861,134018,139469,144877,146018,148541,154996,156079,159591,161600,168801,170222,173983
stahl-gelatinase	SUM-RANK	179,355,386,813,921,935,1123,1170,1955,2156,2870,4400,6807,8187,8395,10305,12220,18525,25143,29628,30285,37852,38195,40473,40633,52955,53425,53614,58495,58652,58680,61953,62056,64656,66590,80883,99144,102141,105392,138268
stahl-gelatinase	MAX-SIM	0,1,3,14,47,48,51,52,54,87,88,98,99,120,370,376,426,595,596,1459,1518,1750,1752,1782,2513,2993,3041,3504,3877,3878,5373,5374,10205,11771,16418,37161,57480,78752,82738,143935
stahl-gelatinase	MIN-SIM	329,504,759,1451,2097,2404,3090,3525,3653,4681,7691,9135,10519,10520,19324,27592,27593,33892,34143,34144,44094,48686,50763,50764,52534,52660,57176,64904,71048,81487,95207,100636,105871,108274,112872,118816,118878,118879,121863,121864
stahl-gelatinase	SUM-SIM	18,57,65,66,89,111,139,148,160,295,362,369,379,994,1115,1553,2664,2983,3120,3365,3769,4187,4739,5948,6021,6923,8048,11272,11781,12355,12429,13821,24261,38716,40425,82386,90018,95637,113111,158608
stahl-gelatinase	NUMDEN-SIM	6,49,78,79,86,93,108,125,193,317,334,634,689,869,1759,2215,2272,2420,2469,3385,3680,4170,5782,6415,7055,7799,10100,12083,13397,15136,15737,19784,24614,32412,38808,73551,90697,92013,105595,158710
stahl-gelatinase	BAYES	1463,1864,2068,2353,3513,5643,5729,6224,7646,7892,8675,8721,9782,10687,14224,14627,15081,15653,15783,15796,17551,20314,20868,24030,26001,30083,31702,31908,34353,34907,38667,44003,46361,46588,49541,66636,70217,91930,132866,164950
stahl-gelatinase	BKD	0,2,3,4,5,12,13,14,16,20,22,33,49,53,62,75,77,91,96,115,119,168,198,206,245,347,386,389,432,521,765,1202,1397,1820,2910,3353,3984,10310,66349,80970
stahl-gelatinase	ETD	0,1,2,4,8,10,11,26,34,38,41,48,60,74,78,88,111,124,141,144,152,229,336,465,630,726,745,794,874,1042,1162,1602,1661,1745,2568,2862,4419,6929,64826,67658
stahl-gelatinase	TPD	10,13,17,18,29,48,100,121,144,269,333,342,490,573,706,762,815,889,929,1012,1097,1213,1616,1719,1764,1865,2080,2289,2670,2732,2842,2852,2871,5589,6233,6384,7360,9061,52797,69666
stahl-gelatinase	SUM-EH	0,2,4,12,42,131,432,1322,1535,1851,2036,2159,3473,5412,5653,8350,9539,10651,10674,11416,12426,18941,21820,23895,25315,27203,28654,32341,36147,37226,37458,47065,47145,52248,54028,56745,100144,101313,134905,157810
stahl-gelatinase	SUM-ET	0,1,3,14,44,48,49,52,54,87,88,98,99,106,370,393,396,565,602,1292,1489,1565,1670,1781,2554,2890,3158,3630,3655,3981,5221,5559,10045,12100,17198,35813,62473,84834,90668,139391
stahl-gelatinase	SUM-TP	0,1,3,14,43,48,49,51,55,87,88,98,99,106,370,393,395,570,602,1342,1515,1627,1696,1789,2525,2923,3101,3552,3758,3905,5291,5464,10203,11932,16602,37334,58620,80234,83974,143260
muv-gpcr-3	MIN-RANK	29,59,171,228,1001,1575,1650,3105,3125,3265,3271,3561,3799,4930,6394,6635,7636,8462,8817,9873,9912,9998,10213,10833,11237,11415,11609,12289,12789,13113
muv-gpcr-3	MAX-RANK	7,2243,2247,3335,3703,3972,4055,4224,5281,5897,5958,6117,7711,8424,8484,8786,8986,9363,9691,9812,10347,10658,10938,10980,11412,12073,12959,13362,13450,14716
muv-gpcr-3	SUM-RANK	28,645,885,920,1383,1406,1598,1660,2476,2756,3768,3827,4906,4928,5041,5086,5325,6470,6536,8057,8104,9107,9633,11013,11094,11296,12250,12388,13061,13501
muv-gpcr-3	MAX-SIM	53,54,336,337,451,1142,3143,3144,3233,3234,3902,5233,5699,5700,5817,7402,7408,7409,7757,9336,10273,11575,11827,12109,12718,12969,13072,13073,13151,13352
muv-gpcr-3	MIN-SIM	19,985,1442,1720,1994,2296,2472,2662,3071,3394,3800,5819,5952,6800,7026,7027,7445,8099,8506,9582,10021,10022,10410,10993,11551,11833,11834,14346,14410,14411
muv-gpcr-3	SUM-SIM	175,285,852,942,965,1032,1346,2558,3025,3753,4443,4502,4597,4614,5861,5960,7333,8612,8934,9221,9787,10799,11013,11869,11972,12170,12729,12757,13458,13611
muv-gpcr-3	NUMDEN-SIM	114,152,355,555,639,768,914,1886,1922,2421,3600,3767,3777,3959,4327,4842,6126,7266,7676,8020,8752,10051,10086,11042,11399,11640,12382,12524,13180,13183
muv-gpcr-3	BAYES	474,1226,1300,1309,1408,1513,1785,2051,2845,2920,4359,5200,5308,5529,6134,6625,7081,7196,7602,9182,10743,10877,11014,11192,11700,12017,12551,13589,14144,14713
muv-gpcr-3	BKD	60,131,161,232,272,406,584,849,1423,1444,1676,1834,2762,3871,5712,5866,5947,6436,6528,6909,7082,7412,9017,9215,10724,12037,12459,13615,14537,14781
muv-gpcr-3	ETD	108,119,130,201,307,418,523,548,972,1093,1531,2037,3057,5159,5165,5624,6633,7196,8205,8349,8416,8749,8758,9119,10223,11728,12893,13061,13356,14652
muv-gpcr-3	TPD	55,173,246,618,769,786,816,1999,2529,2782,3211,3570,4099,4456,4529,4541,4754,4970,7547,7928,8203,8568,8710,9875,9891,10303,12758,13667,14539,14775
muv-gpcr-3	SUM-EH	239,435,438,859,950,1641,2045,2187,2671,2951,3483,3640,3767,5725,6602,7365,7492,7772,8318,8500,9624,10384,11841,11889,11890,12053,12074,12603,13847,14165
muv-gpcr-3	SUM-ET	77,127,444,471,517,570,750,1672,2046,2576,3146,3187,3296,3302,4584,4716,6173,7443,7805,8104,8841,9918,10194,11180,11318,11562,12187,12223,13123,13287
muv-gpcr-3	SUM-TP	31,52,135,453,650,950,1333,1399,1565,2610,2851,2916,3480,4042,4677,6184,7230,8098,8601,8990,9713,10222,10814,10882,10959,11252,11422,11735,13454,13490
wom-cox2	MIN-RANK	26,27,28,29,30,31,32,33,34,35,36,37,38,39,40,41,42,43,44,45,46,47,48,49,50,51,52,53,54,55,56,57,58,59,60,61,62,63,66,67,104,105,106,107,108,109,110,111,112,161,202,203,246,247,339,340,389,390,405,486,584,723,1159,1299,1395,1498,2109,4642,18734,34375,49404,52338,52842,63630,156142,173612
wom-cox2	MAX-RANK	3076,5308,5324,8994,12145,12423,13579,14702,14880,23272,23614,24175,26876,28514,28829,31210,33140,34593,36985,37838,39697,40472,41347,42090,43696,43880,48423,49380,52623,54314,54521,54920,62670,62711,63901,67707,68350,68351,76759,78631,80188,83517,88495,90579,90880,98672,98915,100228,101588,105312,105693,105789,107504,113791,116669,120984,122343,122344,123556,125532,127858,128551,129206,134868,13…
wom-cox2	SUM-RANK	211,1460,1933,2374,3470,3941,5343,5560,6166,6175,6730,6849,7155,7156,9843,10147,10750,11089,12796,13598,16190,16731,17064,17775,18952,21616,21875,22379,23616,24677,24932,27827,29758,32848,32851,34621,35195,35760,37251,39162,39812,39813,41216,42184,48148,49956,50388,51105,52222,54647,55952,56317,57702,58204,61139,61693,62709,63834,67541,72587,72753,75839,83006,92833,95291,105243,115342,117429,1191…
wom-cox2	MAX-SIM	0,1,2,3,5,6,7,8,10,11,12,13,20,21,22,26,27,28,30,31,33,34,37,38,39,40,41,45,49,55,59,60,64,65,82,83,87,89,97,98,101,105,106,118,119,120,146,152,259,277,278,519,524,525,636,637,952,1089,1959,1960,2303,2715,2716,3388,5630,7471,7472,7482,9865,30901,34308,61318,115661,158777,163757,172489
wom-cox2	MIN-SIM	2391,2448,6479,9154,9971,10639,11061,11996,15061,15745,16369,28583,28819,29718,31812,33687,35060,35716,38478,38479,44106,50574,51947,56453,57828,60162,60781,63414,65404,66997,69074,70412,71356,71357,79298,79299,80071,80504,80505,88835,89020,91475,93872,93873,98431,100517,101452,104687,106256,107498,108582,108583,108584,114994,114995,117678,119198,125377,126980,128096,129018,129705,129706,135320,1…
wom-cox2	SUM-SIM	0,1,2,3,4,6,7,8,13,17,26,30,35,42,55,57,59,60,61,65,69,71,72,78,79,86,100,174,379,398,734,999,1926,2956,4806,6235,8360,10095,14482,17810,19412,23376,23862,23886,23900,24570,26662,27026,33180,34732,36334,40539,41042,43339,45436,46369,51922,54948,57562,58957,61572,65926,71832,81169,86214,88550,88596,89788,98472,98804,150924,150925,165670,169602,170428,170774
wom-cox2	NUMDEN-SIM	0,1,2,5,8,12,15,16,18,21,35,49,50,56,57,63,66,74,81,82,90,91,95,100,125,150,151,389,709,872,1102,2027,2222,5355,5554,7049,7882,8396,13975,16391,21465,23891,25503,26260,29338,29471,30286,32886,33933,38016,38979,39390,42081,42194,45041,45217,53173,55655,56137,56895,59529,66524,80600,82820,84103,88497,94932,97275,106661,108291,149471,150584,165142,169103,170001,170531
wom-cox2	BAYES	122,132,167,535,601,681,711,914,920,1082,1121,1338,1339,1761,2290,2362,2383,2384,2528,2566,2639,2816,2858,3732,3828,4014,4044,4056,4116,4120,4172,4309,5283,5325,5439,5530,6593,8755,8842,9190,13036,13341,13855,14509,19596,20723,21956,22663,25495,26774,27272,27607,28200,28918,28957,31650,33827,35129,36229,36696,37791,38944,40098,44138,51748,53258,55974,55995,73527,86682,96028,100351,106749,108336,1…
wom-cox2	BKD	0,1,2,3,4,5,6,7,8,9,10,11,12,13,14,15,16,17,18,19,20,21,22,24,25,26,27,28,35,41,44,46,47,50,66,67,68,82,95,96,103,104,105,129,133,166,172,278,798,868,995,1282,2432,2680,3034,4018,4471,4591,6447,7416,7424,7636,9867,10982,12322,12605,18805,19693,55739,59218,68823,71143,92885,104731,113900,144215
wom-cox2	ETD	0,1,2,3,5,6,7,8,9,10,12,13,14,15,16,17,18,19,21,22,23,24,25,27,28,30,34,37,41,42,45,46,48,49,51,53,54,55,57,64,71,72,73,75,80,100,101,109,124,125,132,145,188,190,192,199,380,404,449,610,623,693,755,1297,1629,1702,2040,4730,7752,11368,12621,19467,30321,56643,97705,150636
wom-cox2	TPD	0,1,2,3,4,5,6,7,9,12,13,15,16,17,18,19,20,21,22,24,25,26,27,28,31,35,40,42,44,46,47,51,53,57,60,70,71,73,80,84,86,89,116,127,140,161,181,183,214,218,220,243,251,365,437,464,504,513,614,667,1457,1712,2584,2801,3012,3383,3496,3540,8982,15781,17411,27790,31410,47112,78109,125370
wom-cox2	SUM-EH	18,19,26,27,49,53,110,112,122,124,151,203,211,255,275,288,316,319,349,388,470,479,491,622,796,1344,1474,1603,1716,1825,2036,2538,2844,2994,3380,5791,6193,6301,7215,7504,8262,8552,9587,9803,10198,10268,10518,11437,15117,15988,16191,16226,18350,22713,23378,24317,28101,28306,29159,29286,32232,36927,39710,42359,43884,46294,57391,70442,72443,92835,95556,96788,101769,115876,162894,163947
wom-cox2	SUM-ET	0,1,2,3,5,6,7,8,10,11,12,13,20,21,22,25,26,28,30,31,33,34,37,38,39,40,41,42,49,55,57,61,65,66,82,83,88,90,97,98,101,105,106,111,118,120,147,153,261,278,279,515,520,525,625,640,961,1089,1714,1992,1993,2772,2773,3433,5798,6653,7709,7710,10282,30357,31105,67496,113552,159519,167846,171873
wom-cox2	SUM-TP	0,1,2,3,5,6,7,8,10,11,12,13,19,21,22,23,24,25,30,32,33,36,37,38,39,40,41,42,43,50,51,59,61,66,81,84,85,86,97,98,101,102,105,109,110,124,138,146,246,283,284,495,499,531,536,653,929,1020,1181,2079,2083,2873,2878,3537,5294,6031,8092,8093,10690,29015,31033,68268,114216,159784,165809,172269
muv-rnase	MIN-RANK	25,26,27,31,81,82,112,135,141,334,475,817,1072,1152,1438,1742,2922,3008,3025,4687,4754,5086,5256,6767,7304,9049,9583,10189,13628,15029
muv-rnase	MAX-RANK	695,1864,2474,3294,5224,5597,6125,6588,6981,8794,8850,8981,9433,9820,10228,10804,12105,12205,12875,13665,13989,14242,14312,14356,14381,14588,14645,14656,14879,15029
muv-rnase	SUM-RANK	804,1638,2518,2638,2657,3459,4093,4271,4773,4840,4844,6264,6927,7471,8288,9468,9553,9808,10533,11950,12034,13345,13433,13886,14190,14277,14539,14882,14982,15027
muv-rnase	MAX-SIM	16,17,31,32,553,554,690,691,742,758,917,918,1253,2120,2121,3028,3029,3297,3298,5891,6876,6877,8611,10226,10227,10250,11440,13361,14664,15018
muv-rnase	MIN-SIM	357,2119,4094,5608,6039,6437,6440,7824,8552,8573,9707,11793,12071,12867,12879,13386,13450,13497,13545,14088,14175,14320,14523,14617,14618,14701,14702,14917,14979,14980
muv-rnase	SUM-SIM	1395,2121,2420,2823,3107,4107,4209,4901,5194,5219,5948,6130,6272,6391,6593,7204,8180,8629,8915,11338,11350,12421,12629,13594,13996,14326,14558,14754,14978,15026
muv-rnase	NUMDEN-SIM	799,1847,2280,2360,2939,2944,3530,3824,4488,4622,5158,5181,5773,5921,6390,7050,7974,8620,10341,11592,11783,12066,12937,13185,13863,14216,14500,14813,14990,15023
muv-rnase	BAYES	266,499,579,643,1173,1523,2016,2278,2595,3506,3704,3924,4222,5279,5480,6370,6496,8966,9131,9790,11572,13422,14264,14357,14628,14658,14805,14819,14862,14928
muv-rnase	BKD	11,14,35,59,97,126,148,183,252,326,426,438,853,912,1679,2145,2424,2500,3334,3789,3902,4982,5709,7668,8180,8713,9093,9719,10110,10797
muv-rnase	ETD	13,14,72,85,127,181,268,296,340,355,534,560,781,1598,1815,2188,2337,2483,3035,4302,4552,4919,6778,6838,7711,7952,8705,8984,9656,11003
muv-rnase	TPD	4,5,22,70,87,118,133,166,338,451,469,605,956,1636,1815,1883,2423,2568,2612,3255,3846,5547,6564,7649,8298,8390,8454,8994,9138,11148
muv-rnase	SUM-EH	260,261,367,411,463,583,719,730,1140,1262,1339,3505,3770,4243,4871,6727,6992,8243,8433,8959,9054,9480,9768,10299,10663,11648,11745,13309,13670,13863
muv-rnase	SUM-ET	2,43,101,136,209,219,269,271,824,860,1412,1734,1829,2116,2444,2856,3268,3462,4543,5087,6236,7357,8269,8518,9066,9113,9300,11858,13937,14604
muv-rnase	SUM-TP	16,17,31,32,546,547,678,685,686,754,905,914,1251,2113,2114,2967,2969,3281,3297,5909,6893,6894,8669,10328,10329,10338,11462,13380,14616,14988
muv-kinase-2	MIN-RANK	22,23,24,25,26,27,52,53,54,104,174,228,346,365,366,412,1009,1043,1124,1426,2221,2629,3908,4561,5782,7005,7159,8757,11439,13607
muv-kinase-2	MAX-RANK	32,297,521,559,903,1203,1577,1599,1722,3057,3175,3562,4753,5133,5169,5314,5868,7219,8248,8611,9039,9583,9740,12491,13405,13406,13733,13775,14247,14491
muv-kinase-2	SUM-RANK	44,93,159,203,317,493,902,977,1061,1371,1599,1885,2729,3060,4011,4662,6940,6979,7475,7480,7943,8577,8817,9120,11299,11905,11951,12447,12957,13470
muv-kinase-2	MAX-SIM	1,2,13,14,17,18,38,120,121,171,334,335,507,508,553,618,982,1176,1392,1459,1849,2311,2390,2391,5846,6899,11676,12752,13268,14469
muv-kinase-2	MIN-SIM	186,362,403,495,639,708,968,1152,1324,1606,1784,1877,2767,3628,4004,4389,4789,5803,5804,6867,9002,9003,9442,9944,10467,10995,12181,12182,12960,12961
muv-kinase-2	SUM-SIM	72,76,136,160,163,178,225,482,658,983,1161,1799,2537,3060,4112,4206,4573,4629,4939,5485,6281,6390,7557,7673,8732,9597,10230,10747,12844,13688
muv-kinase-2	NUMDEN-SIM	58,105,106,116,121,130,148,328,541,687,864,1545,1824,3474,3728,4815,5102,5307,5989,6611,6950,7255,7560,7644,8825,9376,9869,9998,12659,13249
muv-kinase-2	BAYES	13,21,79,80,282,427,435,452,468,545,665,669,861,1024,1404,1518,2358,2367,2410,2542,3105,4154,4947,6684,6808,7728,8376,8454,9942,14136
muv-kinase-2	BKD	3,4,11,12,16,22,27,34,106,113,165,179,185,272,459,558,588,725,747,783,1692,1934,2793,3426,3937,4284,5494,6050,11033,14963
muv-kinase-2	ETD	2,3,7,9,13,16,18,45,157,162,171,195,231,302,374,375,443,475,1209,1506,1594,1915,2208,3079,3428,4595,4721,4825,10162,14976
muv-kinase-2	TPD	0,3,6,17,18,19,20,42,64,122,224,264,369,388,515,572,623,841,981,1096,1534,2256,2402,3644,3832,4069,4717,4723,10987,14503
muv-kinase-2	SUM-EH	2,3,6,7,16,143,230,231,267,322,388,478,562,1016,1305,1375,1723,2210,2229,2400,3254,3694,3735,5440,6287,6879,7637,9076,10053,13229
muv-kinase-2	SUM-ET	1,2,12,13,16,17,37,119,120,167,334,335,504,511,515,600,923,1109,1418,1419,1887,2371,2462,2463,6092,7166,11302,12335,12939,14392
muv-kinase-2	SUM-TP	1,2,12,13,15,16,34,119,120,165,337,338,491,513,515,593,920,1109,1416,1427,1874,2346,2438,2439,5952,6988,11451,12603,13174,14456
stahl-estrogen	MIN-RANK	15,16,17,18,19,20,21,22,23,24,25,26,27,28,29,30,31,32,33,34,35,36,37,51,52,53,54,55,56,57,62,75,76,77,78,83,96,97,103,104,141,142,143,157,222,249,327,347,386,431,507,534,7503
stahl-estrogen	MAX-RANK	47,82,232,401,4599,4648,5169,5499,5838,6119,6161,6491,6492,8286,8287,8828,10155,11252,11276,13977,15035,15733,16739,16835,23014,25352,25955,28219,28805,30519,31113,35142,35709,40504,42144,48813,56984,72000,78399,78400,79007,89255,95802,110705,110706,112600,121646,126692,133945,135082,141266,141267,149371
stahl-estrogen	SUM-RANK	21,23,27,52,116,197,237,278,324,498,534,726,780,788,789,810,820,862,916,1027,1079,1131,1311,1352,1596,1612,2034,2229,2519,2683,2952,3587,3996,4629,4738,4868,5549,5700,6526,6556,6749,7112,8096,9751,11737,13212,14356,19268,22012,24364,24923,39708,105793
stahl-estrogen	MAX-SIM	2,3,4,5,6,7,8,9,10,11,12,13,15,16,17,18,19,20,24,25,27,28,30,31,32,33,42,43,46,57,61,82,84,85,86,87,116,117,118,125,155,230,258,273,295,318,429,430,728,753,1069,1639,7959
stahl-estrogen	MIN-SIM	197,217,232,383,424,445,561,589,590,1002,1087,1088,1926,2934,3303,4037,5109,6056,6057,7022,7568,9087,9590,13079,13899,15428,16271,16843,17699,18290,19250,19765,20791,25117,25997,25998,31168,32329,32330,36550,41457,45634,45635,45779,47421,55845,55846,84136,91122,103489,103490,119353,119354
stahl-estrogen	SUM-SIM	0,1,2,4,5,6,7,8,9,10,11,13,14,16,17,18,21,22,23,24,25,26,28,30,32,34,45,49,55,56,57,60,63,64,68,73,91,131,148,190,218,541,710,886,910,1083,3187,3482,3521,4817,7622,37411,98050
stahl-estrogen	NUMDEN-SIM	0,1,2,3,4,5,6,8,9,10,11,12,13,14,15,16,17,18,23,24,26,28,29,31,34,36,37,38,40,47,48,56,69,70,73,78,80,117,176,204,217,409,831,1138,1151,1307,3370,4479,4962,6902,10406,35207,101800
stahl-estrogen	BAYES	1,6,19,21,27,65,71,114,162,179,200,214,223,238,261,290,323,340,357,410,439,442,489,492,504,518,551,567,604,631,644,662,663,801,932,961,1318,1682,1723,1873,2466,2574,2597,3241,4007,4325,4353,5719,11484,14567,16283,41580,52130
stahl-estrogen	BKD	0,1,2,3,4,5,7,8,9,10,12,13,14,15,16,19,20,21,23,24,25,27,28,35,36,37,38,39,40,46,52,58,60,65,66,67,70,73,74,84,122,187,238,293,342,354,510,616,1065,1644,3067,5701,43271
stahl-estrogen	ETD	2,3,4,5,6,7,8,9,10,11,12,13,14,16,17,18,19,20,24,25,26,28,30,35,36,38,41,44,55,57,65,92,103,106,107,110,116,121,123,144,196,201,210,225,303,348,366,433,501,1367,1968,6399,8960
stahl-estrogen	TPD	5,6,7,8,9,11,12,14,15,18,20,21,22,25,26,28,30,35,36,41,46,51,53,54,56,72,91,94,125,129,146,167,200,226,230,231,249,257,293,296,379,410,465,511,617,621,642,812,1262,2558,6529,11258,11578
stahl-estrogen	SUM-EH	0,1,2,4,5,6,7,8,9,11,12,16,21,28,29,32,44,47,56,75,79,80,111,160,172,201,254,275,290,326,345,416,504,615,685,823,846,924,1036,1166,1237,1335,1968,3381,3857,4128,4246,7033,7263,9651,16796,21637,28464
stahl-estrogen	SUM-ET	2,3,4,5,6,7,8,9,10,11,12,13,14,16,17,18,19,20,24,25,27,28,29,31,32,33,43,44,45,54,57,82,85,86,87,88,112,117,118,128,147,221,249,260,280,299,444,445,608,661,967,1680,8204
stahl-estrogen	SUM-TP	0,2,4,5,6,7,8,9,10,11,12,13,14,15,16,17,19,20,24,25,26,27,28,29,32,35,41,45,48,50,52,76,82,84,87,88,98,119,123,129,133,215,219,227,266,306,459,464,533,560,912,1730,8136
