# Supplementary material for: Large scale study of multiple-molecule queries
Source: J Cheminform. 2009 Jun 4;1:7. doi: 10.1186/1758-2946-1-7 (PMC3225883; doi:10.1186/1758-2946-1-7)
Supplement: Additional file 2 — performance. The CSV file contains all the results of the cross-validated experiments per data set per similarity method. On each line, the first entry is the data set, the second entry is the similarity method, the third, fourth, fifth, and sixth entries are the different performance metrics respectively: AUC, AUAC, F1, and BEDROC [file 1758-2946-1-7-S2.csv]

Data set	Method	AUC	AUAC	F1	BEDROC
muv-gpcr-2	MIN-RANK	0.71176	0.710726666667	0.133333333333	0.330659677981
muv-gpcr-2	MAX-RANK	0.428884444444	0.427851111111	0.0	0.0166076846245
muv-gpcr-2	SUM-RANK	0.455602222222	0.454568888889	0.0	0.0485368087586
muv-gpcr-2	MAX-SIM	0.721582222222	0.720548888889	0.0666666666667	0.317002554935
muv-gpcr-2	MIN-SIM	0.479406666667	0.478373333333	0.0	0.0393937345671
muv-gpcr-2	SUM-SIM	0.490244444444	0.489211111111	0.0	0.0347166937139
muv-gpcr-2	NUMDEN-SIM	0.519135555556	0.518102222222	0.0	0.0640468389006
muv-gpcr-2	BAYES	0.590308888889	0.589275555556	0.0	0.0908883101498
muv-gpcr-2	BKD	0.741701180138	0.740665775996	0.0333333333333	0.212025864251
muv-gpcr-2	ETD	0.755441995101	0.75440659096	0.0	0.243910963859
muv-gpcr-2	TPD	0.776844800713	0.775809396571	0.1	0.309274865136
muv-gpcr-2	SUM-EH	0.692066354932	0.69103095079	0.0666666666667	0.179017731697
muv-gpcr-2	SUM-ET	0.721995101314	0.720959697172	0.0666666666667	0.318213377247
muv-gpcr-2	SUM-TP	0.721641059898	0.720605655756	0.0666666666667	0.318888031633
wom-estrogen	MIN-RANK	0.997935446429	0.997749732143	0.484375	0.962151506301
wom-estrogen	MAX-RANK	0.602684017857	0.602498303571	0.0	0.0985277753709
wom-estrogen	SUM-RANK	0.939834017857	0.939648303571	0.0625	0.697744118307
wom-estrogen	MAX-SIM	0.993620625	0.993434910714	0.5	0.915632906281
wom-estrogen	MIN-SIM	0.657755	0.657569285714	0.0	0.117507906136
wom-estrogen	SUM-SIM	0.962222142857	0.962036428571	0.125	0.87171027317
wom-estrogen	NUMDEN-SIM	0.9603775	0.960191785714	0.15625	0.870572812093
wom-estrogen	BAYES	0.965485357143	0.965299642857	0.078125	0.673553610684
wom-estrogen	BKD	0.994260132991	0.994074350763	0.4375	0.931020225777
wom-estrogen	ETD	0.99855777613	0.998371993901	0.5	0.96975169471
wom-estrogen	TPD	0.99712707433	0.996941292101	0.359375	0.946604324909
wom-estrogen	SUM-EH	0.961399633294	0.961213851066	0.09375	0.688118690982
wom-estrogen	SUM-ET	0.995213428054	0.995027645825	0.5	0.937985941941
wom-estrogen	SUM-TP	0.995834548063	0.995648765834	0.515625	0.945803429188
suth-steroid	MIN-RANK	0.999736734694	0.999653877551	0.392857142857	0.99323216568
suth-steroid	MAX-RANK	0.930860816327	0.930777959184	0.0357142857143	0.670128966083
suth-steroid	SUM-RANK	0.996907142857	0.996824285714	0.178571428571	0.941806247624
suth-steroid	MAX-SIM	0.999753673469	0.999670816327	0.428571428571	0.993578985683
suth-steroid	MIN-SIM	0.986865306122	0.98678244898	0.142857142857	0.861611791222
suth-steroid	SUM-SIM	0.999450612245	0.999367755102	0.428571428571	0.987806152971
suth-steroid	NUMDEN-SIM	0.999431020408	0.999348163265	0.464285714286	0.987487394016
suth-steroid	BAYES	0.999574285714	0.999491428571	0.642857142857	0.99012767587
suth-steroid	BKD	0.999475426272	0.99939255587	0.428571428571	0.988200702514
suth-steroid	ETD	0.999753225822	0.99967035542	0.392857142857	0.993580276962
suth-steroid	TPD	0.999529312445	0.999446442043	0.321428571429	0.989254490078
suth-steroid	SUM-EH	0.999676478849	0.999593608447	0.5	0.992203009969
suth-steroid	SUM-ET	0.99975975748	0.999676887077	0.428571428571	0.993698129724
suth-steroid	SUM-TP	0.999762410965	0.999679540563	0.428571428571	0.99375073581
suth-dhfr	MIN-RANK	0.999843743569	0.997778029284	0.943213296399	0.957015165091
suth-dhfr	MAX-RANK	0.725290993273	0.723225278987	0.0207756232687	0.188427183589
suth-dhfr	SUM-RANK	0.979791175307	0.977725461021	0.806094182825	0.904198381587
suth-dhfr	MAX-SIM	0.999836058567	0.997770344282	0.958448753463	0.957612023734
suth-dhfr	MIN-SIM	0.729458369608	0.727392655323	0.0595567867036	0.264565578785
suth-dhfr	SUM-SIM	0.98439219628	0.982326481994	0.886426592798	0.915628385658
suth-dhfr	NUMDEN-SIM	0.98294962406	0.980883909774	0.883656509695	0.913020850867
suth-dhfr	BAYES	0.98297534626	0.980909631975	0.638504155125	0.845405669709
suth-dhfr	BKD	0.999156512095	0.997082239955	0.923822714681	0.950374155944
suth-dhfr	ETD	0.999951410138	0.997877137998	0.95567867036	0.958835137486
suth-dhfr	TPD	0.999936206931	0.997861934791	0.94459833795	0.958560659646
suth-dhfr	SUM-EH	0.98984366176	0.98776938962	0.732686980609	0.887809416071
suth-dhfr	SUM-ET	0.999913851143	0.997839579004	0.957063711911	0.95819997965
suth-dhfr	SUM-TP	0.999918476479	0.997844204339	0.95567867036	0.958295300324
suth-benzodiazepine	MIN-RANK	0.999130056577	0.99797291372	0.757425742574	0.961893899433
suth-benzodiazepine	MAX-RANK	0.492543536068	0.491386393211	0.0	0.047762924371
suth-benzodiazepine	SUM-RANK	0.650476520509	0.649319377652	0.00247524752475	0.086165919769
suth-benzodiazepine	MAX-SIM	0.999117708628	0.997960565771	0.846534653465	0.964902940535
suth-benzodiazepine	MIN-SIM	0.589076280057	0.587919137199	0.00742574257426	0.122141589793
suth-benzodiazepine	SUM-SIM	0.897248995757	0.8960918529	0.470297029703	0.675780815334
suth-benzodiazepine	NUMDEN-SIM	0.860718330976	0.859561188119	0.30198019802	0.551489250026
suth-benzodiazepine	BAYES	0.940096973126	0.938939830269	0.15099009901	0.555328817344
suth-benzodiazepine	BKD	0.993392667293	0.992232846907	0.735148514851	0.910932124775
suth-benzodiazepine	ETD	0.997039629706	0.99587980932	0.858910891089	0.966439787115
suth-benzodiazepine	TPD	0.997543622062	0.996383801677	0.787128712871	0.960084055244
suth-benzodiazepine	SUM-EH	0.963310873374	0.962151052988	0.477722772277	0.75010794075
suth-benzodiazepine	SUM-ET	0.999075276809	0.997915456423	0.84900990099	0.964813103721
suth-benzodiazepine	SUM-TP	0.999101716914	0.997941896529	0.84900990099	0.964946528316
wom-egfr	MIN-RANK	0.963605945946	0.963391660232	0.364864864865	0.824596828596
wom-egfr	MAX-RANK	0.445607567568	0.445393281853	0.0	0.114147545789
wom-egfr	SUM-RANK	0.730084015444	0.72986972973	0.0405405405405	0.21203630048
wom-egfr	MAX-SIM	0.945361389961	0.945147104247	0.378378378378	0.759612010026
wom-egfr	MIN-SIM	0.526495830116	0.526281544402	0.0135135135135	0.104875590727
wom-egfr	SUM-SIM	0.880285328185	0.880071042471	0.189189189189	0.581091443871
wom-egfr	NUMDEN-SIM	0.874050579151	0.873836293436	0.148648648649	0.55421433107
wom-egfr	BAYES	0.872365868726	0.872151583012	0.0135135135135	0.461067413757
wom-egfr	BKD	0.967066150907	0.966851774542	0.391891891892	0.792402973549
wom-egfr	ETD	0.972500031674	0.972285655309	0.391891891892	0.827255178449
wom-egfr	TPD	0.971882241479	0.971667865114	0.27027027027	0.794851341106
wom-egfr	SUM-EH	0.889869492304	0.889655115939	0.135135135135	0.556689753191
wom-egfr	SUM-ET	0.947168316116	0.946953939751	0.391891891892	0.768349149906
wom-egfr	SUM-TP	0.947405868304	0.947191491939	0.364864864865	0.772859604603
muv-kinase-3	MIN-RANK	0.811726666667	0.810693333333	0.2	0.351592177442
muv-kinase-3	MAX-RANK	0.560544444444	0.559511111111	0.0	0.124162399875
muv-kinase-3	SUM-RANK	0.639317777778	0.638284444444	0.0	0.111218694402
muv-kinase-3	MAX-SIM	0.75204	0.751006666667	0.166666666667	0.264919436717
muv-kinase-3	MIN-SIM	0.669131111111	0.668097777778	0.0	0.0800542382292
muv-kinase-3	SUM-SIM	0.637595555556	0.636562222222	0.0	0.107683389424
muv-kinase-3	NUMDEN-SIM	0.657197777778	0.656164444444	0.0	0.136996829967
muv-kinase-3	BAYES	0.617768888889	0.616735555556	0.0	0.132820592006
muv-kinase-3	BKD	0.8889334224	0.887898018259	0.0	0.325528688279
muv-kinase-3	ETD	0.886412825651	0.88537742151	0.0	0.353217332977
muv-kinase-3	TPD	0.833961255845	0.832925851703	0.166666666667	0.389136811448
muv-kinase-3	SUM-EH	0.652627477177	0.651592073035	0.0666666666667	0.209764985189
muv-kinase-3	SUM-ET	0.757443776442	0.7564083723	0.166666666667	0.268047396799
muv-kinase-3	SUM-TP	0.759686038744	0.758650634603	0.166666666667	0.267460361706
wom-cdk2	MIN-RANK	0.976981917293	0.976544774436	0.532894736842	0.892598902709
wom-cdk2	MAX-RANK	0.599911503759	0.599474360902	0.0	0.10125174686
wom-cdk2	SUM-RANK	0.710186390977	0.70974924812	0.0131578947368	0.182362373388
wom-cdk2	MAX-SIM	0.961844511278	0.961407368421	0.697368421053	0.876695254361
wom-cdk2	MIN-SIM	0.691838383459	0.691401240602	0.0	0.0971632779158
wom-cdk2	SUM-SIM	0.824146616541	0.823709473684	0.210526315789	0.398209399157
wom-cdk2	NUMDEN-SIM	0.803407932331	0.802970789474	0.144736842105	0.369018030245
wom-cdk2	BAYES	0.820422706767	0.81998556391	0.0131578947368	0.228184169443
wom-cdk2	BKD	0.982508341079	0.982070818202	0.763157894737	0.900232706803
wom-cdk2	ETD	0.985160080395	0.984722557518	0.723684210526	0.918120783303
wom-cdk2	TPD	0.98385048427	0.983412961393	0.671052631579	0.911424069605
wom-cdk2	SUM-EH	0.892257131909	0.891819609032	0.157894736842	0.469718764051
wom-cdk2	SUM-ET	0.961836024794	0.961398501917	0.703947368421	0.878083567927
wom-cdk2	SUM-TP	0.962292059991	0.961854537114	0.703947368421	0.878407567035
stahl-p38-map-kinase	MIN-RANK	0.996415	0.996343571429	0.333333333333	0.960154003261
stahl-p38-map-kinase	MAX-RANK	0.950616666667	0.950545238095	0.0	0.578256857438
stahl-p38-map-kinase	SUM-RANK	0.99619047619	0.996119047619	0.291666666667	0.937359409711
stahl-p38-map-kinase	MAX-SIM	0.991648095238	0.991576666667	0.416666666667	0.947252999525
stahl-p38-map-kinase	MIN-SIM	0.991683571429	0.991612142857	0.0833333333333	0.880909065388
stahl-p38-map-kinase	SUM-SIM	0.99589	0.995818571429	0.375	0.954840488925
stahl-p38-map-kinase	NUMDEN-SIM	0.996948809524	0.996877380952	0.541666666667	0.961479662437
stahl-p38-map-kinase	BAYES	0.983365238095	0.983293809524	0.166666666667	0.854169336283
stahl-p38-map-kinase	BKD	0.991565509937	0.991494071568	0.458333333333	0.941072192706
stahl-p38-map-kinase	ETD	0.992391099351	0.992319660982	0.458333333333	0.94787185001
stahl-p38-map-kinase	TPD	0.990038395742	0.989966957373	0.416666666667	0.938379902246
stahl-p38-map-kinase	SUM-EH	0.98307482169	0.983003383321	0.208333333333	0.851834846323
stahl-p38-map-kinase	SUM-ET	0.99689266909	0.996821230721	0.458333333333	0.961858036575
stahl-p38-map-kinase	SUM-TP	0.996333544791	0.996262106422	0.458333333333	0.960619048837
wom-pde5	MIN-RANK	0.99390025974	0.993645974026	0.556818181818	0.941654052448
wom-pde5	MAX-RANK	0.718295519481	0.718041233766	0.0	0.185707500011
wom-pde5	SUM-RANK	0.90580025974	0.905545974026	0.0	0.367384207196
wom-pde5	MAX-SIM	0.989547727273	0.989293441558	0.636363636364	0.927555292422
wom-pde5	MIN-SIM	0.804250714286	0.803996428571	0.0113636363636	0.279909770105
wom-pde5	SUM-SIM	0.974743181818	0.974488896104	0.181818181818	0.74135091921
wom-pde5	NUMDEN-SIM	0.969457662338	0.969203376623	0.125	0.687016150398
wom-pde5	BAYES	0.937883896104	0.93762961039	0.0113636363636	0.539713170383
wom-pde5	BKD	0.987399572876	0.987145159228	0.75	0.924821878604
wom-pde5	ETD	0.987528533829	0.987274120181	0.738636363636	0.945808575939
wom-pde5	TPD	0.988828278324	0.988573864676	0.681818181818	0.939010922568
wom-pde5	SUM-EH	0.966927460146	0.966673046498	0.25	0.75277945213
wom-pde5	SUM-ET	0.992895778241	0.992641364593	0.715909090909	0.93530744901
wom-pde5	SUM-TP	0.992721339874	0.992466926226	0.727272727273	0.935173507394
wom-d2	MIN-RANK	0.995938408896	0.994981266039	0.580838323353	0.934360515421
wom-d2	MAX-RANK	0.777243627032	0.776286484175	0.0479041916168	0.263029951872
wom-d2	SUM-RANK	0.931401300257	0.930444157399	0.107784431138	0.579602872177
wom-d2	MAX-SIM	0.990135928144	0.989178785287	0.667664670659	0.907470244004
wom-d2	MIN-SIM	0.840364431138	0.839407288281	0.062874251497	0.392093083076
wom-d2	SUM-SIM	0.954622805817	0.95366566296	0.275449101796	0.742011771487
wom-d2	NUMDEN-SIM	0.950604482464	0.949647339607	0.266467065868	0.718436034329
wom-d2	BAYES	0.907656749358	0.906699606501	0.0149700598802	0.379863386399
wom-d2	BKD	0.996344914513	0.995385941387	0.703592814371	0.929290097324
wom-d2	ETD	0.995078596885	0.99411962376	0.724550898204	0.94310947401
wom-d2	TPD	0.996444214385	0.995485241259	0.712574850299	0.938682839908
wom-d2	SUM-EH	0.915082359756	0.91412338663	0.062874251497	0.455054820337
wom-d2	SUM-ET	0.990803234313	0.989844261187	0.676646706587	0.911464991365
wom-d2	SUM-TP	0.990667474779	0.989708501653	0.670658682635	0.911555510545
muv-ppi-3	MIN-RANK	0.659184444444	0.658151111111	0.0666666666667	0.181820503711
muv-ppi-3	MAX-RANK	0.642611111111	0.641577777778	0.0	0.134424208108
muv-ppi-3	SUM-RANK	0.685751111111	0.684717777778	0.0	0.132458398648
muv-ppi-3	MAX-SIM	0.671437777778	0.670404444444	0.0666666666667	0.143924225296
muv-ppi-3	MIN-SIM	0.511757777778	0.510724444444	0.0	0.0616333436487
muv-ppi-3	SUM-SIM	0.666213333333	0.66518	0.0	0.0830099346152
muv-ppi-3	NUMDEN-SIM	0.705326666667	0.704293333333	0.0	0.130758608617
muv-ppi-3	BAYES	0.574957777778	0.573924444444	0.0	0.0244424008697
muv-ppi-3	BKD	0.733433533734	0.732398129593	0.1	0.219495126033
muv-ppi-3	ETD	0.725678022712	0.72464261857	0.0666666666667	0.195028296155
muv-ppi-3	TPD	0.723420173681	0.722384769539	0.1	0.207442149907
muv-ppi-3	SUM-EH	0.569648185259	0.568612781118	0.0	0.0687119118263
muv-ppi-3	SUM-ET	0.720008906702	0.718973502561	0.0666666666667	0.154604434136
muv-ppi-3	SUM-TP	0.718543754175	0.717508350033	0.0333333333333	0.163058374116
muv-ppi-1	MIN-RANK	0.630762222222	0.629728888889	0.1	0.223691878887
muv-ppi-1	MAX-RANK	0.409448888889	0.408415555556	0.0	0.028715142294
muv-ppi-1	SUM-RANK	0.433053333333	0.43202	0.0	0.045598669321
muv-ppi-1	MAX-SIM	0.629224444444	0.628191111111	0.133333333333	0.209755339188
muv-ppi-1	MIN-SIM	0.480391111111	0.479357777778	0.0	0.0696821452279
muv-ppi-1	SUM-SIM	0.424968888889	0.423935555556	0.0	0.0293052027022
muv-ppi-1	NUMDEN-SIM	0.456322222222	0.455288888889	0.0	0.0389844151934
muv-ppi-1	BAYES	0.52984	0.528806666667	0.0	0.0748809133906
muv-ppi-1	BKD	0.682778891116	0.681743486974	0.0666666666667	0.181027096976
muv-ppi-1	ETD	0.681217991539	0.680182587397	0.0666666666667	0.19035129793
muv-ppi-1	TPD	0.675606769094	0.674571364952	0.133333333333	0.209100514517
muv-ppi-1	SUM-EH	0.581877087508	0.580841683367	0.1	0.196494100961
muv-ppi-1	SUM-ET	0.62708750835	0.626052104208	0.133333333333	0.210811348221
muv-ppi-1	SUM-TP	0.62918503674	0.628149632599	0.133333333333	0.210595214592
muv-protease-1	MIN-RANK	0.96918	0.968146666667	0.233333333333	0.72745375192
muv-protease-1	MAX-RANK	0.576871111111	0.575837777778	0.0	0.0490654618499
muv-protease-1	SUM-RANK	0.657684444444	0.656651111111	0.0	0.0502223218068
muv-protease-1	MAX-SIM	0.93688	0.935846666667	0.4	0.685998986288
muv-protease-1	MIN-SIM	0.644524444444	0.643491111111	0.0	0.109281956003
muv-protease-1	SUM-SIM	0.807302222222	0.806268888889	0.166666666667	0.422268695472
muv-protease-1	NUMDEN-SIM	0.804082222222	0.803048888889	0.2	0.40038036498
muv-protease-1	BAYES	0.852953333333	0.85192	0.0333333333333	0.428622713842
muv-protease-1	BKD	0.976092184369	0.975056780227	0.4	0.745535542066
muv-protease-1	ETD	0.969686038744	0.968650634603	0.4	0.716362890492
muv-protease-1	TPD	0.968454687152	0.96741928301	0.3	0.721690973209
muv-protease-1	SUM-EH	0.908935649076	0.907900244934	0.266666666667	0.647816071694
muv-protease-1	SUM-ET	0.938116232465	0.937080828323	0.4	0.684994523659
muv-protease-1	SUM-TP	0.937920285014	0.936884880873	0.4	0.685320923319
wom-hiv1rt	MIN-RANK	0.943851832612	0.943566118326	0.545454545455	0.853700358152
wom-hiv1rt	MAX-RANK	0.584267878788	0.583982164502	0.0	0.0569357521286
wom-hiv1rt	SUM-RANK	0.760896392496	0.760610678211	0.0	0.1148715949
wom-hiv1rt	MAX-SIM	0.942677979798	0.942392265512	0.666666666667	0.852005029313
wom-hiv1rt	MIN-SIM	0.555401673882	0.555115959596	0.0	0.084622479208
wom-hiv1rt	SUM-SIM	0.841326349206	0.841040634921	0.151515151515	0.433961253413
wom-hiv1rt	NUMDEN-SIM	0.8328002886	0.832514574315	0.0909090909091	0.395184594396
wom-hiv1rt	BAYES	0.840883924964	0.840598210678	0.0	0.323998022071
wom-hiv1rt	BKD	0.950869175688	0.950583299678	0.575757575758	0.782089166993
wom-hiv1rt	ETD	0.958966628105	0.958680752095	0.737373737374	0.867245798279
wom-hiv1rt	TPD	0.962788992492	0.962503116482	0.686868686869	0.861445717063
wom-hiv1rt	SUM-EH	0.887612380314	0.887326504304	0.171717171717	0.509131738492
wom-hiv1rt	SUM-ET	0.945440188126	0.945154312116	0.707070707071	0.845349240085
wom-hiv1rt	SUM-TP	0.944607913545	0.944322037535	0.686868686869	0.838924126736
stahl-thrombin	MIN-RANK	0.985281364606	0.985087078891	0.507462686567	0.956260551786
stahl-thrombin	MAX-RANK	0.696797270789	0.696602985075	0.0	0.114459300603
stahl-thrombin	SUM-RANK	0.931022345416	0.930828059701	0.134328358209	0.725693797134
stahl-thrombin	MAX-SIM	0.983124093817	0.982929808102	0.641791044776	0.94655509195
stahl-thrombin	MIN-SIM	0.793504733475	0.793310447761	0.0	0.201342903125
stahl-thrombin	SUM-SIM	0.946556503198	0.946362217484	0.597014925373	0.827061395994
stahl-thrombin	NUMDEN-SIM	0.947685458422	0.947491172708	0.597014925373	0.833249303881
stahl-thrombin	BAYES	0.899593688699	0.899399402985	0.388059701493	0.612396761208
stahl-thrombin	BKD	0.990840928352	0.990646568226	0.716417910448	0.920118615485
stahl-thrombin	ETD	0.996489487532	0.996295127405	0.686567164179	0.958472628127
stahl-thrombin	TPD	0.995808629846	0.995614269719	0.671641791045	0.948398057998
stahl-thrombin	SUM-EH	0.882337212089	0.882142851963	0.567164179104	0.644128674045
stahl-thrombin	SUM-ET	0.982273383814	0.982079023688	0.641791044776	0.948426347351
stahl-thrombin	SUM-TP	0.982953217654	0.982758857528	0.641791044776	0.947810952026
muv-gpcr-1	MIN-RANK	0.623884444444	0.622851111111	0.0666666666667	0.264132742235
muv-gpcr-1	MAX-RANK	0.502168888889	0.501135555556	0.0	0.0110729284939
muv-gpcr-1	SUM-RANK	0.504122222222	0.503088888889	0.0	0.0221520570373
muv-gpcr-1	MAX-SIM	0.624764444444	0.623731111111	0.0	0.271905211958
muv-gpcr-1	MIN-SIM	0.525791111111	0.524757777778	0.0	0.035863784202
muv-gpcr-1	SUM-SIM	0.536753333333	0.53572	0.0	0.0396416024887
muv-gpcr-1	NUMDEN-SIM	0.569291111111	0.568257777778	0.0	0.0503554843988
muv-gpcr-1	BAYES	0.53692	0.535886666667	0.0	0.096901678311
muv-gpcr-1	BKD	0.684411044311	0.683375640169	0.0	0.270853211437
muv-gpcr-1	ETD	0.692026274772	0.69099087063	0.0	0.299499523115
muv-gpcr-1	TPD	0.6792251169	0.678189712759	0.0	0.273544792222
muv-gpcr-1	SUM-EH	0.584034736139	0.582999331997	0.0	0.0644626935223
muv-gpcr-1	SUM-ET	0.634704965487	0.633669561345	0.0	0.275426862122
muv-gpcr-1	SUM-TP	0.633729681585	0.632694277444	0.0	0.272766018609
wom-alr2	MIN-RANK	0.993513469388	0.993390612245	0.595238095238	0.946432989855
wom-alr2	MAX-RANK	0.396551836735	0.396428979592	0.0	0.0422868053761
wom-alr2	SUM-RANK	0.765235102041	0.765112244898	0.0	0.186613138393
wom-alr2	MAX-SIM	0.983718639456	0.983595782313	0.452380952381	0.913760300397
wom-alr2	MIN-SIM	0.535298503401	0.535175646259	0.0	0.0633176890655
wom-alr2	SUM-SIM	0.933415238095	0.933292380952	0.238095238095	0.736132638518
wom-alr2	NUMDEN-SIM	0.909839863946	0.909717006803	0.190476190476	0.666944755628
wom-alr2	BAYES	0.977845442177	0.977722585034	0.0	0.728983015349
wom-alr2	BKD	0.984201922747	0.984079036112	0.571428571429	0.898094286499
wom-alr2	ETD	0.983697720106	0.98357483347	0.595238095238	0.925352810843
wom-alr2	TPD	0.983863882434	0.983740995798	0.5	0.911900587042
wom-alr2	SUM-EH	0.983658663113	0.983535776478	0.238095238095	0.832906472626
wom-alr2	SUM-ET	0.985884095176	0.98576120854	0.52380952381	0.915627475637
wom-alr2	SUM-TP	0.985419357789	0.985296471153	0.571428571429	0.917748695882
muv-protease-2	MIN-RANK	0.925753333333	0.92472	0.4	0.694158670941
muv-protease-2	MAX-RANK	0.586657777778	0.585624444444	0.0	0.0428041291211
muv-protease-2	SUM-RANK	0.842951111111	0.841917777778	0.0	0.23093799795
muv-protease-2	MAX-SIM	0.902575555556	0.901542222222	0.4	0.620668954428
muv-protease-2	MIN-SIM	0.682757777778	0.681724444444	0.0333333333333	0.131341114974
muv-protease-2	SUM-SIM	0.901155555556	0.900122222222	0.0333333333333	0.412645264604
muv-protease-2	NUMDEN-SIM	0.914484444444	0.913451111111	0.0333333333333	0.449401758985
muv-protease-2	BAYES	0.923524444444	0.922491111111	0.0333333333333	0.566909705667
muv-protease-2	BKD	0.916537519483	0.915502115342	0.266666666667	0.615145182949
muv-protease-2	ETD	0.924299710532	0.923264306391	0.266666666667	0.665111092805
muv-protease-2	TPD	0.919694945446	0.918659541305	0.266666666667	0.617409895679
muv-protease-2	SUM-EH	0.940759296371	0.939723892229	0.2	0.600380251002
muv-protease-2	SUM-ET	0.93658427967	0.935548875529	0.4	0.652756562451
muv-protease-2	SUM-TP	0.935764863059	0.934729458918	0.366666666667	0.653389220061
muv-ppi-2	MIN-RANK	0.696335555556	0.695357777778	0.0333333333333	0.287396262522
muv-ppi-2	MAX-RANK	0.562368888889	0.561335555556	0.0	0.0619859191698
muv-ppi-2	SUM-RANK	0.559751111111	0.55876	0.0	0.0407826145284
muv-ppi-2	MAX-SIM	0.693862222222	0.69288	0.0	0.280132939664
muv-ppi-2	MIN-SIM	0.465935555556	0.464902222222	0.0	0.0612327583544
muv-ppi-2	SUM-SIM	0.55228	0.551246666667	0.0	0.0421378284444
muv-ppi-2	NUMDEN-SIM	0.597293333333	0.59626	0.0	0.0701436280371
muv-ppi-2	BAYES	0.612453333333	0.61142	0.0	0.0646171487504
muv-ppi-2	BKD	0.738706301492	0.73767089735	0.0	0.242418289968
muv-ppi-2	ETD	0.762749944333	0.761714540191	0.0	0.281455911328
muv-ppi-2	TPD	0.752113115119	0.751077710978	0.0	0.223027370587
muv-ppi-2	SUM-EH	0.600398574928	0.599363170786	0.0	0.0953862279267
muv-ppi-2	SUM-ET	0.693308839902	0.692311289245	0.0	0.281197509712
muv-ppi-2	SUM-TP	0.693972389223	0.692988198619	0.0	0.281371707151
wom-impdh	MIN-RANK	0.967890845481	0.967747988338	0.551020408163	0.882708363435
wom-impdh	MAX-RANK	0.546695276968	0.546552419825	0.0	0.121648799704
wom-impdh	SUM-RANK	0.913632069971	0.913489212828	0.0816326530612	0.667366980147
wom-impdh	MAX-SIM	0.954422274052	0.95427941691	0.632653061224	0.848543624401
wom-impdh	MIN-SIM	0.702226005831	0.702083148688	0.0	0.147971232863
wom-impdh	SUM-SIM	0.927486180758	0.927343323615	0.734693877551	0.80571815511
wom-impdh	NUMDEN-SIM	0.927606997085	0.927464139942	0.734693877551	0.799739061023
wom-impdh	BAYES	0.94383393586	0.943691078717	0.244897959184	0.795599718697
wom-impdh	BKD	0.96379919322	0.963656296066	0.734693877551	0.888735040215
wom-impdh	ETD	0.97096096528	0.970818068126	0.673469387755	0.881477239398
wom-impdh	TPD	0.973744135238	0.973601238084	0.510204081633	0.877726480797
wom-impdh	SUM-EH	0.946263904331	0.946121007176	0.591836734694	0.859761203992
wom-impdh	SUM-ET	0.953999248069	0.953856350915	0.632653061224	0.849358941522
wom-impdh	SUM-TP	0.95419370485	0.954050807696	0.632653061224	0.849143697441
wom-fxa	MIN-RANK	0.999369506008	0.999060934579	0.81308411215	0.985477479517
wom-fxa	MAX-RANK	0.76769917223	0.767390600801	0.0280373831776	0.26602110491
wom-fxa	SUM-RANK	0.922589853138	0.922281281709	0.345794392523	0.618348713835
wom-fxa	MAX-SIM	0.99851540721	0.998206835781	0.644859813084	0.967885901489
wom-fxa	MIN-SIM	0.820851268358	0.820542696929	0.18691588785	0.427324884772
wom-fxa	SUM-SIM	0.966890520694	0.966581949266	0.654205607477	0.797218582
wom-fxa	NUMDEN-SIM	0.963520694259	0.96321212283	0.654205607477	0.7843232617
wom-fxa	BAYES	0.887939866489	0.88763129506	0.11214953271	0.46011692972
wom-fxa	BKD	0.994489180594	0.994180420381	0.915887850467	0.97471811242
wom-fxa	ETD	0.993886996648	0.993578236434	0.85046728972	0.980596851353
wom-fxa	TPD	0.996086472311	0.995777712098	0.841121495327	0.977870070634
wom-fxa	SUM-EH	0.951440215703	0.951131455489	0.457943925234	0.770920588108
wom-fxa	SUM-ET	0.999185723757	0.998876963544	0.663551401869	0.979104708017
wom-fxa	SUM-TP	0.999285116972	0.998976356759	0.691588785047	0.980838247838
muv-chaperone	MIN-RANK	0.682951111111	0.681917777778	0.1	0.300755580553
muv-chaperone	MAX-RANK	0.423448888889	0.422415555556	0.0	0.0117021128719
muv-chaperone	SUM-RANK	0.561855555556	0.560822222222	0.0	0.054991540493
muv-chaperone	MAX-SIM	0.640622222222	0.639588888889	0.0666666666667	0.200132183016
muv-chaperone	MIN-SIM	0.52546	0.524426666667	0.0	0.046136704773
muv-chaperone	SUM-SIM	0.573228888889	0.572195555556	0.0	0.0671485559808
muv-chaperone	NUMDEN-SIM	0.607355555556	0.606322222222	0.0	0.0924767425772
muv-chaperone	BAYES	0.59618	0.595146666667	0.0	0.140108330311
muv-chaperone	BKD	0.812943665108	0.811908260966	0.166666666667	0.421047646846
muv-chaperone	ETD	0.809561344912	0.80852594077	0.2	0.407690466199
muv-chaperone	TPD	0.760716989535	0.759681585393	0.133333333333	0.399920282029
muv-chaperone	SUM-EH	0.65176575373	0.650730349588	0.0	0.181552902382
muv-chaperone	SUM-ET	0.64050322868	0.639467824538	0.0666666666667	0.201498159864
muv-chaperone	SUM-TP	0.640977510577	0.639942106435	0.0666666666667	0.201590987528
muv-nr-1	MIN-RANK	0.687624444444	0.686591111111	0.133333333333	0.325696724524
muv-nr-1	MAX-RANK	0.52026	0.519226666667	0.0666666666667	0.0835277508847
muv-nr-1	SUM-RANK	0.563633333333	0.5626	0.0	0.0872203611962
muv-nr-1	MAX-SIM	0.729371111111	0.728337777778	0.2	0.298392233091
muv-nr-1	MIN-SIM	0.524493333333	0.52346	0.0	0.0343481019053
muv-nr-1	SUM-SIM	0.594855555556	0.593822222222	0.0	0.0406616239597
muv-nr-1	NUMDEN-SIM	0.619837777778	0.618804444444	0.0	0.0638430349493
muv-nr-1	BAYES	0.578073333333	0.57704	0.0	0.0853557765746
muv-nr-1	BKD	0.732914718326	0.731879314184	0.1	0.248930016516
muv-nr-1	ETD	0.729254063683	0.728218659541	0.0666666666667	0.232535833163
muv-nr-1	TPD	0.710233800935	0.709198396794	0.1	0.266198406879
muv-nr-1	SUM-EH	0.621583166333	0.620547762191	0.0	0.0573408008215
muv-nr-1	SUM-ET	0.748815408595	0.747780004453	0.2	0.301944937285
muv-nr-1	SUM-TP	0.747374749499	0.746339345357	0.2	0.304131983338
nci-hiv	MIN-RANK	0.958287160069	0.957101507745	0.648192771084	0.872609772151
nci-hiv	MAX-RANK	0.31815027883	0.316961707401	0.0	0.00956392968909
nci-hiv	SUM-RANK	0.412783655766	0.411595084337	0.0	0.0102905880846
nci-hiv	MAX-SIM	0.932021080895	0.930833762478	0.785542168675	0.861022242759
nci-hiv	MIN-SIM	0.471516819277	0.470328247849	0.0	0.0295478991706
nci-hiv	SUM-SIM	0.715610671256	0.714422099828	0.26265060241	0.401807618745
nci-hiv	NUMDEN-SIM	0.67381341136	0.672624839931	0.173493975904	0.30511751134
nci-hiv	BAYES	0.612514203098	0.611333741824	0.00240963855422	0.0545666621802
nci-hiv	BKD	0.975821574812	0.974630178071	0.756626506024	0.870768896162
nci-hiv	ETD	0.98037724573	0.979185848989	0.812048192771	0.889370195661
nci-hiv	TPD	0.978903775597	0.977712378856	0.751807228916	0.886474715688
nci-hiv	SUM-EH	0.854712742197	0.853521952748	0.21686746988	0.514327591941
nci-hiv	SUM-ET	0.93155980568	0.930369264669	0.787951807229	0.861166816414
nci-hiv	SUM-TP	0.931909674957	0.930719230561	0.787951807229	0.861231819146
wom-ppar-gamma	MIN-RANK	0.985567619048	0.985487619048	0.62962962963	0.926579060524
wom-ppar-gamma	MAX-RANK	0.908370582011	0.908290582011	0.111111111111	0.637211800424
wom-ppar-gamma	SUM-RANK	0.975911746032	0.975831746032	0.259259259259	0.837703120622
wom-ppar-gamma	MAX-SIM	0.971731005291	0.971651005291	0.592592592593	0.920779669475
wom-ppar-gamma	MIN-SIM	0.931148359788	0.931068359788	0.111111111111	0.696086575823
wom-ppar-gamma	SUM-SIM	0.978727830688	0.978647830688	0.296296296296	0.911957784071
wom-ppar-gamma	NUMDEN-SIM	0.981651005291	0.981571005291	0.333333333333	0.915675284313
wom-ppar-gamma	BAYES	0.938862010582	0.938782010582	0.0	0.65930437762
wom-ppar-gamma	BKD	0.998415205224	0.998335192879	0.703703703704	0.973374131499
wom-ppar-gamma	ETD	0.998449072883	0.998369060539	0.666666666667	0.973369987065
wom-ppar-gamma	TPD	0.995862218742	0.995782206398	0.62962962963	0.950592254572
wom-ppar-gamma	SUM-EH	0.973613283404	0.973533271059	0.481481481481	0.865581010092
wom-ppar-gamma	SUM-ET	0.982919057776	0.982839045432	0.62962962963	0.923853351546
wom-ppar-gamma	SUM-TP	0.983132000683	0.983051988339	0.62962962963	0.923434846555
wom-p38-map-kinase	MIN-RANK	0.992463438257	0.992292009685	0.525423728814	0.929441757347
wom-p38-map-kinase	MAX-RANK	0.50927157385	0.509100145278	0.0	0.110378146494
wom-p38-map-kinase	SUM-RANK	0.846933268765	0.846761840194	0.0	0.219477938632
wom-p38-map-kinase	MAX-SIM	0.976052106538	0.975880677966	0.559322033898	0.876097970304
wom-p38-map-kinase	MIN-SIM	0.665310411622	0.665138983051	0.0	0.104552684299
wom-p38-map-kinase	SUM-SIM	0.946651912833	0.946480484262	0.203389830508	0.653764667293
wom-p38-map-kinase	NUMDEN-SIM	0.9400231477	0.939851719128	0.169491525424	0.615193185473
wom-p38-map-kinase	BAYES	0.933484939467	0.933313510896	0.0	0.551103198018
wom-p38-map-kinase	BKD	0.985483047602	0.985311561215	0.559322033898	0.902445223244
wom-p38-map-kinase	ETD	0.996478619087	0.9963071327	0.593220338983	0.952766409752
wom-p38-map-kinase	TPD	0.993437012517	0.99326552613	0.525423728814	0.927264759049
wom-p38-map-kinase	SUM-EH	0.948108219343	0.947936732956	0.254237288136	0.715125469575
wom-p38-map-kinase	SUM-ET	0.989228620322	0.989057133935	0.559322033898	0.905000357547
wom-p38-map-kinase	SUM-TP	0.988679088805	0.988507602418	0.525423728814	0.900380422429
wom-androgen	MIN-RANK	0.918327619048	0.918221904762	0.277777777778	0.746735965947
wom-androgen	MAX-RANK	0.408006984127	0.407901269841	0.0	0.00969147133901
wom-androgen	SUM-RANK	0.499234285714	0.499128571429	0.0	0.0195420011809
wom-androgen	MAX-SIM	0.905256507937	0.905150793651	0.277777777778	0.730377639
wom-androgen	MIN-SIM	0.441382063492	0.441276349206	0.0	0.0393793328265
wom-androgen	SUM-SIM	0.66621968254	0.666113968254	0.0833333333333	0.333418241924
wom-androgen	NUMDEN-SIM	0.659651746032	0.659546031746	0.0277777777778	0.326387385764
wom-androgen	BAYES	0.852247936508	0.852142222222	0.0	0.408232520196
wom-androgen	BKD	0.909887970605	0.909782234568	0.305555555556	0.596790327178
wom-androgen	ETD	0.959113493823	0.959007757786	0.305555555556	0.764690475527
wom-androgen	TPD	0.953766679622	0.953660943585	0.25	0.692328147581
wom-androgen	SUM-EH	0.843687685594	0.843581949557	0.0277777777778	0.478444570558
wom-androgen	SUM-ET	0.903534441371	0.903428705334	0.277777777778	0.730617937034
wom-androgen	SUM-TP	0.904479873955	0.904374137918	0.277777777778	0.731058261575
muv-nr-2	MIN-RANK	0.489071111111	0.488037777778	0.0	0.0769648439985
muv-nr-2	MAX-RANK	0.493071111111	0.492037777778	0.0	0.0650863918012
muv-nr-2	SUM-RANK	0.514213333333	0.51318	0.0	0.0380559525137
muv-nr-2	MAX-SIM	0.49772	0.496686666667	0.0	0.0424731527573
muv-nr-2	MIN-SIM	0.475551111111	0.474517777778	0.0	0.036732688644
muv-nr-2	SUM-SIM	0.459464444444	0.458431111111	0.0	0.0125730068952
muv-nr-2	NUMDEN-SIM	0.514675555556	0.513642222222	0.0	0.0313162771066
muv-nr-2	BAYES	0.563922222222	0.562888888889	0.0	0.0468210368251
muv-nr-2	BKD	0.596190158094	0.595154753952	0.0	0.0696505674337
muv-nr-2	ETD	0.591803607214	0.590768203073	0.0	0.0718255879277
muv-nr-2	TPD	0.598056112224	0.597020708083	0.0	0.091154424995
muv-nr-2	SUM-EH	0.543702961479	0.542667557337	0.0	0.0110770665654
muv-nr-2	SUM-ET	0.523845468715	0.522810064574	0.0	0.0361551012869
muv-nr-2	SUM-TP	0.514495657983	0.513460253841	0.0	0.0316512149708
muv-protease-3	MIN-RANK	0.890733333333	0.8897	0.166666666667	0.531314901726
muv-protease-3	MAX-RANK	0.639784444444	0.638751111111	0.0	0.0581680359311
muv-protease-3	SUM-RANK	0.797077777778	0.796044444444	0.0333333333333	0.331718947842
muv-protease-3	MAX-SIM	0.858266666667	0.857233333333	0.333333333333	0.52592339491
muv-protease-3	MIN-SIM	0.66088	0.659846666667	0.0	0.102033085846
muv-protease-3	SUM-SIM	0.804335555556	0.803302222222	0.333333333333	0.438704671292
muv-protease-3	NUMDEN-SIM	0.826446666667	0.825413333333	0.3	0.46163718104
muv-protease-3	BAYES	0.803531111111	0.802497777778	0.1	0.403258112051
muv-protease-3	BKD	0.891892674237	0.890857270096	0.366666666667	0.6154129078
muv-protease-3	ETD	0.903304386551	0.902268982409	0.366666666667	0.593498586355
muv-protease-3	TPD	0.903293253173	0.902257849031	0.333333333333	0.5969262089
muv-protease-3	SUM-EH	0.813803161879	0.812767757738	0.333333333333	0.442997311708
muv-protease-3	SUM-ET	0.872672010688	0.871636606546	0.366666666667	0.528931901434
muv-protease-3	SUM-TP	0.87099087063	0.869955466489	0.366666666667	0.524999045782
muv-kinase-1	MIN-RANK	0.753497777778	0.752464444444	0.1	0.336269054751
muv-kinase-1	MAX-RANK	0.492182222222	0.491148888889	0.0	0.136659039775
muv-kinase-1	SUM-RANK	0.789862222222	0.788828888889	0.0	0.252098609508
muv-kinase-1	MAX-SIM	0.753475555556	0.752442222222	0.133333333333	0.378492050048
muv-kinase-1	MIN-SIM	0.510368888889	0.509335555556	0.0333333333333	0.094818260569
muv-kinase-1	SUM-SIM	0.811208888889	0.810175555556	0.133333333333	0.455791894639
muv-kinase-1	NUMDEN-SIM	0.833595555556	0.832562222222	0.1	0.496932786821
muv-kinase-1	BAYES	0.765044444444	0.764011111111	0.0666666666667	0.337689613829
muv-kinase-1	BKD	0.856553106212	0.855517702071	0.133333333333	0.509891039501
muv-kinase-1	ETD	0.853518147406	0.852482743264	0.166666666667	0.514610667905
muv-kinase-1	TPD	0.837873524827	0.836838120686	0.2	0.474093139954
muv-kinase-1	SUM-EH	0.801872634157	0.800837230016	0.133333333333	0.415993867728
muv-kinase-1	SUM-ET	0.835277221109	0.834241816967	0.133333333333	0.510461353421
muv-kinase-1	SUM-TP	0.807566243598	0.806530839457	0.133333333333	0.488857478428
stahl-neuraminidase	MIN-RANK	0.999968403361	0.99991697479	0.588235294118	0.99845552706
stahl-neuraminidase	MAX-RANK	0.99474789916	0.994696470588	0.0588235294118	0.913777627801
stahl-neuraminidase	SUM-RANK	0.994978823529	0.994927394958	0.117647058824	0.921265468829
stahl-neuraminidase	MAX-SIM	0.999928403361	0.99987697479	0.823529411765	0.997663311852
stahl-neuraminidase	MIN-SIM	0.999161008403	0.999109579832	0.235294117647	0.982705887094
stahl-neuraminidase	SUM-SIM	0.999271932773	0.999220504202	0.411764705882	0.985160612652
stahl-neuraminidase	NUMDEN-SIM	0.999660168067	0.999608739496	0.588235294118	0.992476271499
stahl-neuraminidase	BAYES	0.996603697479	0.996552268908	0.176470588235	0.944641295347
stahl-neuraminidase	BKD	0.999943860093	0.999892426525	0.647058823529	0.997967739559
stahl-neuraminidase	ETD	0.999953945106	0.999902511538	0.764705882353	0.998169765641
stahl-neuraminidase	TPD	0.9994439796	0.999392546032	0.352941176471	0.988227212013
stahl-neuraminidase	SUM-EH	0.99910545932	0.999054025752	0.352941176471	0.981688070671
stahl-neuraminidase	SUM-ET	0.999928060238	0.999876626671	0.764705882353	0.997656489126
stahl-neuraminidase	SUM-TP	0.999928060238	0.999876626671	0.764705882353	0.997656489126
suth-estrogen	MIN-RANK	0.999729212505	0.998694926791	0.883656509695	0.975374254828
suth-estrogen	MAX-RANK	0.53139170558	0.530357419865	0.0277008310249	0.0629184332088
suth-estrogen	SUM-RANK	0.991014135338	0.989979849624	0.667590027701	0.929597943117
suth-estrogen	MAX-SIM	0.999537981797	0.998503696082	0.950138504155	0.976561243575
suth-estrogen	MIN-SIM	0.847561123862	0.846526838148	0.0443213296399	0.23272041681
suth-estrogen	SUM-SIM	0.995205935892	0.994171650178	0.825484764543	0.960933991223
suth-estrogen	NUMDEN-SIM	0.99491984171	0.993885555995	0.817174515235	0.956683417041
suth-estrogen	BAYES	0.99607734072	0.995043055006	0.645429362881	0.942699039964
suth-estrogen	BKD	0.999084411232	0.998047987523	0.894736842105	0.972355140987
suth-estrogen	ETD	0.999949559581	0.998913135873	0.947368421053	0.978720078523
suth-estrogen	TPD	0.999926417264	0.998889993555	0.916897506925	0.97825745658
suth-estrogen	SUM-EH	0.996252990677	0.995216566968	0.756232686981	0.950935980215
suth-estrogen	SUM-ET	0.999492756558	0.998456332849	0.95567867036	0.976509619341
suth-estrogen	SUM-TP	0.999518373311	0.998481949603	0.95567867036	0.976548794935
stahl-cox2	MIN-RANK	0.985341394286	0.984981394286	0.608	0.940571211713
stahl-cox2	MAX-RANK	0.507297005714	0.506937005714	0.0	0.0291456117907
stahl-cox2	SUM-RANK	0.856866422857	0.856506422857	0.072	0.552094456445
stahl-cox2	MAX-SIM	0.981356068571	0.980996068571	0.712	0.932394305833
stahl-cox2	MIN-SIM	0.532848685714	0.532488685714	0.0	0.0516404375963
stahl-cox2	SUM-SIM	0.897094902857	0.896734902857	0.52	0.692949951917
stahl-cox2	NUMDEN-SIM	0.891827885714	0.891467885714	0.528	0.687471149526
stahl-cox2	BAYES	0.916861165714	0.916501165714	0.072	0.564434781517
stahl-cox2	BKD	0.979299316655	0.978939059328	0.664	0.893737110563
stahl-cox2	ETD	0.989324763402	0.988964506076	0.736	0.946474101824
stahl-cox2	TPD	0.989895090779	0.989534833452	0.712	0.94240229603
stahl-cox2	SUM-EH	0.922786355969	0.922426098642	0.352	0.629196593963
stahl-cox2	SUM-ET	0.980985458184	0.980625200858	0.712	0.932360191881
stahl-cox2	SUM-TP	0.981392972123	0.981032714796	0.712	0.932512602924
muv-rtk	MIN-RANK	0.73176	0.730726666667	0.0666666666667	0.250357472149
muv-rtk	MAX-RANK	0.460404444444	0.459371111111	0.0	0.0512112362034
muv-rtk	SUM-RANK	0.515382222222	0.514348888889	0.0333333333333	0.0447626438687
muv-rtk	MAX-SIM	0.697495555556	0.696462222222	0.0666666666667	0.280947925741
muv-rtk	MIN-SIM	0.461697777778	0.460664444444	0.0333333333333	0.0701364668246
muv-rtk	SUM-SIM	0.53564	0.534606666667	0.0	0.0899935547634
muv-rtk	NUMDEN-SIM	0.573768888889	0.572735555556	0.0	0.117477746085
muv-rtk	BAYES	0.546817777778	0.545784444444	0.0	0.0928820828333
muv-rtk	BKD	0.80997995992	0.808944555778	0.1	0.340097254486
muv-rtk	ETD	0.810948563794	0.809913159653	0.0666666666667	0.312070611238
muv-rtk	TPD	0.792729904253	0.791694500111	0.1	0.311912036139
muv-rtk	SUM-EH	0.622286795814	0.621251391672	0.0666666666667	0.153578021458
muv-rtk	SUM-ET	0.699443331107	0.698407926965	0.0666666666667	0.281851900598
muv-rtk	SUM-TP	0.698813181919	0.697777777778	0.0666666666667	0.282854504318
stahl-gelatinase	MIN-RANK	0.953271857143	0.953154714286	0.25	0.833239864893
stahl-gelatinase	MAX-RANK	0.522273571429	0.522156428571	0.0	0.132469336729
stahl-gelatinase	SUM-RANK	0.794286428571	0.794169285714	0.0	0.30900651065
stahl-gelatinase	MAX-SIM	0.931488714286	0.931371571429	0.1	0.71846564799
stahl-gelatinase	MIN-SIM	0.723785428571	0.723668285714	0.0	0.237069150142
stahl-gelatinase	SUM-SIM	0.891187571429	0.891070428571	0.025	0.580317140966
stahl-gelatinase	NUMDEN-SIM	0.892157428571	0.892040285714	0.025	0.56529442952
stahl-gelatinase	BAYES	0.829131428571	0.829014285714	0.0	0.231352262676
stahl-gelatinase	BKD	0.974849537037	0.974732367398	0.3	0.884338655452
stahl-gelatinase	ETD	0.976902149063	0.976784979424	0.25	0.87766166373
stahl-gelatinase	TPD	0.972636602652	0.972519433013	0.125	0.791951279405
stahl-gelatinase	SUM-EH	0.839005629858	0.838888460219	0.1	0.376450194629
stahl-gelatinase	SUM-ET	0.929524462734	0.929407293096	0.1	0.719149694247
stahl-gelatinase	SUM-TP	0.930998656836	0.930881487197	0.1	0.719138333781
muv-gpcr-3	MIN-RANK	0.576602222222	0.575568888889	0.0333333333333	0.133202429282
muv-gpcr-3	MAX-RANK	0.469497777778	0.468464444444	0.0333333333333	0.037546979217
muv-gpcr-3	SUM-RANK	0.602926666667	0.601893333333	0.0333333333333	0.0870493476618
muv-gpcr-3	MAX-SIM	0.54568	0.544646666667	0.0	0.132530298173
muv-gpcr-3	MIN-SIM	0.534495555556	0.533462222222	0.0333333333333	0.0570309952624
muv-gpcr-3	SUM-SIM	0.558422222222	0.557388888889	0.0	0.09493786942
muv-gpcr-3	NUMDEN-SIM	0.606977777778	0.605944444444	0.0	0.136383925823
muv-gpcr-3	BAYES	0.548617777778	0.547584444444	0.0	0.0524117258377
muv-gpcr-3	BKD	0.635900690269	0.634865286128	0.0	0.196226005647
muv-gpcr-3	ETD	0.626219104876	0.625183700735	0.0	0.208856539424
muv-gpcr-3	TPD	0.618788688488	0.617753284346	0.0	0.136483727272
muv-gpcr-3	SUM-EH	0.56137831218	0.560342908038	0.0	0.0915916477261
muv-gpcr-3	SUM-ET	0.611725673569	0.610690269428	0.0	0.147832288643
muv-gpcr-3	SUM-TP	0.599810732576	0.598775328435	0.0	0.150525304631
wom-cox2	MIN-RANK	0.953551578947	0.953331578947	0.526315789474	0.869962286976
wom-cox2	MAX-RANK	0.548033984962	0.547813984962	0.0	0.0488719482315
wom-cox2	SUM-RANK	0.719845488722	0.719625488722	0.0	0.152727754023
wom-cox2	MAX-SIM	0.940196466165	0.939976466165	0.447368421053	0.83936811078
wom-cox2	MIN-SIM	0.531733533835	0.531513533835	0.0	0.0557039390032
wom-cox2	SUM-SIM	0.80347112782	0.80325112782	0.302631578947	0.471294560341
wom-cox2	NUMDEN-SIM	0.798467293233	0.798247293233	0.236842105263	0.463204335816
wom-cox2	BAYES	0.855751954887	0.855531954887	0.0	0.401823275766
wom-cox2	BKD	0.93618251054	0.935962414956	0.486842105263	0.768542098268
wom-cox2	ETD	0.969766870184	0.969546774599	0.578947368421	0.883978053063
wom-cox2	TPD	0.971563515102	0.971343419518	0.5	0.866027785021
wom-cox2	SUM-EH	0.873989711622	0.873769616038	0.0789473684211	0.503959986396
wom-cox2	SUM-ET	0.939839963581	0.939619867997	0.447368421053	0.839874551449
wom-cox2	SUM-TP	0.93996257322	0.939742477635	0.447368421053	0.840678016589
muv-rnase	MIN-RANK	0.761084444444	0.760115555556	0.1	0.348671110801
muv-rnase	MAX-RANK	0.330635555556	0.329666666667	0.0	0.0177086810289
muv-rnase	SUM-RANK	0.429051111111	0.428077777778	0.0	0.0190649737805
muv-rnase	MAX-SIM	0.695464444444	0.694471111111	0.0666666666667	0.244263393465
muv-rnase	MIN-SIM	0.268015555556	0.266982222222	0.0	0.0229013144263
muv-rnase	SUM-SIM	0.448304444444	0.447328888889	0.0	0.0102175825072
muv-rnase	NUMDEN-SIM	0.465457777778	0.464475555556	0.0	0.0194657400837
muv-rnase	BAYES	0.510466666667	0.509433333333	0.0	0.0873567502664
muv-rnase	BKD	0.781431752394	0.780396348252	0.0666666666667	0.35164658613
muv-rnase	ETD	0.781747940325	0.780712536183	0.0666666666667	0.323925067885
muv-rnase	TPD	0.783613894456	0.782578490314	0.1	0.337078742152
muv-rnase	SUM-EH	0.607410376308	0.606374972167	0.0	0.165248555973
muv-rnase	SUM-ET	0.711694500111	0.71065909597	0.0333333333333	0.25629099768
muv-rnase	SUM-TP	0.694624805166	0.693629481185	0.0666666666667	0.246021619277
muv-kinase-2	MIN-RANK	0.836653333333	0.83562	0.2	0.481055433615
muv-kinase-2	MAX-RANK	0.573406666667	0.572373333333	0.0	0.116583888732
muv-kinase-2	SUM-RANK	0.64342	0.642386666667	0.0	0.193510559425
muv-kinase-2	MAX-SIM	0.8183	0.817266666667	0.2	0.4529292569
muv-kinase-2	MIN-SIM	0.648384444444	0.647351111111	0.0	0.143893468126
muv-kinase-2	SUM-SIM	0.704648888889	0.703615555556	0.0	0.245956866633
muv-kinase-2	NUMDEN-SIM	0.701068888889	0.700035555556	0.0	0.270924895316
muv-kinase-2	BAYES	0.794468888889	0.793435555556	0.0666666666667	0.300222804102
muv-kinase-2	BKD	0.866065464262	0.86503006012	0.233333333333	0.514646867066
muv-kinase-2	ETD	0.873633934536	0.872611890448	0.233333333333	0.512221545586
muv-kinase-2	TPD	0.869993319973	0.868957915832	0.233333333333	0.491428349916
muv-kinase-2	SUM-EH	0.813556000891	0.812520596749	0.166666666667	0.369157583338
muv-kinase-2	SUM-ET	0.819380984191	0.818345580049	0.2	0.455213885195
muv-kinase-2	SUM-TP	0.818721888221	0.817686484079	0.2	0.455900933512
stahl-estrogen	MIN-RANK	0.998761725067	0.998607439353	0.490566037736	0.977747318819
stahl-estrogen	MAX-RANK	0.739604743935	0.739450458221	0.0188679245283	0.223764519399
stahl-estrogen	SUM-RANK	0.958800862534	0.958646576819	0.0754716981132	0.66996146942
stahl-estrogen	MAX-SIM	0.998417358491	0.998263072776	0.547169811321	0.971950998024
stahl-estrogen	MIN-SIM	0.848254663073	0.848100377358	0.0	0.357663643871
stahl-estrogen	SUM-SIM	0.982472991914	0.982318706199	0.528301886792	0.913184051395
stahl-estrogen	NUMDEN-SIM	0.981425768194	0.98127148248	0.584905660377	0.903973990956
stahl-estrogen	BAYES	0.980171212938	0.980016927224	0.0943396226415	0.825691286701
stahl-estrogen	BKD	0.993828319542	0.993673987087	0.584905660377	0.953072400997
stahl-estrogen	ETD	0.997652550514	0.997498218059	0.528301886792	0.962117231729
stahl-estrogen	TPD	0.995722046709	0.995567714254	0.433962264151	0.938687633627
stahl-estrogen	SUM-EH	0.987135079508	0.986980747053	0.339622641509	0.858626888194
stahl-estrogen	SUM-ET	0.998425075584	0.998270743129	0.547169811321	0.972381813467
stahl-estrogen	SUM-TP	0.998461528672	0.998307196217	0.584905660377	0.973002390706
